# Supplementary material for: Maxent estimation of aquatic Escherichia coli stream impairment
Source: PeerJ. 2018 Sep 13;6:e5610. doi: 10.7717/peerj.5610 (PMC6139247; doi:10.7717/peerj.5610)
Supplement: Data S1 [file peerj-06-5610-s006.zip]

Archive with 37 entries (34 files):
- PeerJ_Data/Ecoli.csv
- PeerJ_Data/EnvironmentalCovariates/
- PeerJ_Data/EnvironmentalCovariates/Alk.asc
- PeerJ_Data/EnvironmentalCovariates/BOD.asc
- PeerJ_Data/EnvironmentalCovariates/Cond.asc
- PeerJ_Data/EnvironmentalCovariates/DO.asc
- PeerJ_Data/EnvironmentalCovariates/Flow.asc
- PeerJ_Data/EnvironmentalCovariates/Hard.asc
- PeerJ_Data/EnvironmentalCovariates/maxent.cache/
- PeerJ_Data/EnvironmentalCovariates/maxent.cache/Alk.info
- PeerJ_Data/EnvironmentalCovariates/maxent.cache/Alk.mxe
- PeerJ_Data/EnvironmentalCovariates/maxent.cache/BOD.info
- PeerJ_Data/EnvironmentalCovariates/maxent.cache/BOD.mxe
- PeerJ_Data/EnvironmentalCovariates/maxent.cache/Cond.info
- PeerJ_Data/EnvironmentalCovariates/maxent.cache/Cond.mxe
- PeerJ_Data/EnvironmentalCovariates/maxent.cache/DO.info
- PeerJ_Data/EnvironmentalCovariates/maxent.cache/DO.mxe
- PeerJ_Data/EnvironmentalCovariates/maxent.cache/Flow.info
- PeerJ_Data/EnvironmentalCovariates/maxent.cache/Flow.mxe
- PeerJ_Data/EnvironmentalCovariates/maxent.cache/Hard.info
- PeerJ_Data/EnvironmentalCovariates/maxent.cache/Hard.mxe
- PeerJ_Data/EnvironmentalCovariates/maxent.cache/Nitrates.info
- PeerJ_Data/EnvironmentalCovariates/maxent.cache/Nitrates.mxe
- PeerJ_Data/EnvironmentalCovariates/maxent.cache/ph.info
- PeerJ_Data/EnvironmentalCovariates/maxent.cache/ph.mxe
- PeerJ_Data/EnvironmentalCovariates/maxent.cache/Phos.info
- PeerJ_Data/EnvironmentalCovariates/maxent.cache/Phos.mxe
- PeerJ_Data/EnvironmentalCovariates/maxent.cache/WaterTemp.info
- PeerJ_Data/EnvironmentalCovariates/maxent.cache/WaterTemp.mxe
- PeerJ_Data/EnvironmentalCovariates/Nitrates.asc
- PeerJ_Data/EnvironmentalCovariates/ph.asc
- PeerJ_Data/EnvironmentalCovariates/Phos.asc
- PeerJ_Data/EnvironmentalCovariates/WaterTemp.asc
- PeerJ_Data/Maxent_Software/
- PeerJ_Data/Maxent_Software/maxent.bat
- PeerJ_Data/Maxent_Software/maxent.jar
- PeerJ_Data/Maxent_Software/readme.txt
