# Supplementary material for: Maxent estimation of aquatic Escherichia coli stream impairment
Source: PeerJ. 2018 Sep 13;6:e5610. doi: 10.7717/peerj.5610 (PMC6139247; doi:10.7717/peerj.5610)
Supplement: Data S1 [file peerj-06-5610-s006.zip › PeerJ_Data/Ecoli.csv]

Species	Longitude	Latitude
0	1.5	29.5
0	2.5	29.5
0	3.5	29.5
0	4.5	29.5
0	5.5	29.5
1	6.5	29.5
0	7.5	29.5
0	8.5	29.5
0	9.5	29.5
1	10.5	29.5
1	11.5	29.5
1	12.5	29.5
1	13.5	29.5
1	14.5	29.5
0	1.5	28.5
0	2.5	28.5
0	3.5	28.5
0	4.5	28.5
0	5.5	28.5
0	6.5	28.5
0	7.5	28.5
0	8.5	28.5
0	9.5	28.5
0	10.5	28.5
0	11.5	28.5
0	12.5	28.5
0	13.5	28.5
0	14.5	28.5
0	1.5	27.5
0	2.5	27.5
1	3.5	27.5
0	4.5	27.5
0	5.5	27.5
0	6.5	27.5
0	7.5	27.5
0	8.5	27.5
0	9.5	27.5
0	10.5	27.5
1	11.5	27.5
1	12.5	27.5
0	13.5	27.5
1	14.5	27.5
0	1.5	26.5
0	2.5	26.5
0	3.5	26.5
0	4.5	26.5
0	5.5	26.5
0	6.5	26.5
0	7.5	26.5
0	8.5	26.5
0	9.5	26.5
0	10.5	26.5
1	11.5	26.5
1	12.5	26.5
0	13.5	26.5
1	14.5	26.5
1	1.5	25.5
0	2.5	25.5
1	3.5	25.5
0	4.5	25.5
1	5.5	25.5
1	6.5	25.5
0	7.5	25.5
0	8.5	25.5
0	9.5	25.5
1	10.5	25.5
1	11.5	25.5
1	12.5	25.5
1	13.5	25.5
1	14.5	25.5
0	1.5	24.5
0	2.5	24.5
0	3.5	24.5
0	4.5	24.5
1	5.5	24.5
0	6.5	24.5
0	7.5	24.5
0	8.5	24.5
0	9.5	24.5
1	10.5	24.5
0	11.5	24.5
0	12.5	24.5
0	13.5	24.5
0	14.5	24.5
0	1.5	23.5
0	2.5	23.5
0	3.5	23.5
0	4.5	23.5
0	5.5	23.5
0	6.5	23.5
0	7.5	23.5
0	8.5	23.5
0	9.5	23.5
0	10.5	23.5
0	11.5	23.5
0	12.5	23.5
0	13.5	23.5
0	14.5	23.5
0	1.5	22.5
0	2.5	22.5
0	3.5	22.5
0	4.5	22.5
0	5.5	22.5
0	6.5	22.5
0	7.5	22.5
0	8.5	22.5
0	9.5	22.5
1	10.5	22.5
0	11.5	22.5
0	12.5	22.5
0	13.5	22.5
1	14.5	22.5
0	1.5	21.5
0	2.5	21.5
0	3.5	21.5
0	4.5	21.5
0	5.5	21.5
0	6.5	21.5
0	7.5	21.5
0	8.5	21.5
0	9.5	21.5
0	10.5	21.5
0	11.5	21.5
0	12.5	21.5
0	13.5	21.5
0	14.5	21.5
0	1.5	20.5
0	2.5	20.5
0	3.5	20.5
0	4.5	20.5
0	5.5	20.5
0	6.5	20.5
0	7.5	20.5
0	8.5	20.5
0	9.5	20.5
0	10.5	20.5
0	11.5	20.5
0	12.5	20.5
1	13.5	20.5
0	14.5	20.5
0	1.5	19.5
0	2.5	19.5
0	3.5	19.5
0	4.5	19.5
0	5.5	19.5
0	6.5	19.5
0	7.5	19.5
0	8.5	19.5
0	9.5	19.5
0	10.5	19.5
0	11.5	19.5
0	12.5	19.5
0	13.5	19.5
0	14.5	19.5
0	1.5	18.5
0	2.5	18.5
1	3.5	18.5
0	4.5	18.5
1	5.5	18.5
1	6.5	18.5
1	7.5	18.5
1	8.5	18.5
1	9.5	18.5
1	10.5	18.5
0	11.5	18.5
0	12.5	18.5
1	13.5	18.5
1	14.5	18.5
0	1.5	17.5
0	2.5	17.5
0	3.5	17.5
0	4.5	17.5
0	5.5	17.5
0	6.5	17.5
0	7.5	17.5
0	8.5	17.5
0	9.5	17.5
0	10.5	17.5
0	11.5	17.5
0	12.5	17.5
0	13.5	17.5
0	14.5	17.5
0	1.5	16.5
0	2.5	16.5
0	3.5	16.5
1	4.5	16.5
0	5.5	16.5
0	6.5	16.5
0	7.5	16.5
0	8.5	16.5
0	9.5	16.5
0	10.5	16.5
0	11.5	16.5
0	12.5	16.5
0	13.5	16.5
0	14.5	16.5
0	1.5	15.5
0	2.5	15.5
0	3.5	15.5
0	4.5	15.5
0	5.5	15.5
0	6.5	15.5
0	7.5	15.5
0	8.5	15.5
0	9.5	15.5
0	10.5	15.5
0	11.5	15.5
0	12.5	15.5
0	13.5	15.5
1	14.5	15.5
0	1.5	14.5
0	2.5	14.5
0	3.5	14.5
0	4.5	14.5
1	5.5	14.5
1	6.5	14.5
0	7.5	14.5
0	8.5	14.5
0	9.5	14.5
0	10.5	14.5
0	11.5	14.5
0	12.5	14.5
0	13.5	14.5
0	14.5	14.5
0	1.5	13.5
0	2.5	13.5
1	3.5	13.5
0	4.5	13.5
0	5.5	13.5
1	6.5	13.5
1	7.5	13.5
1	8.5	13.5
1	9.5	13.5
1	10.5	13.5
1	11.5	13.5
1	12.5	13.5
1	13.5	13.5
1	14.5	13.5
0	1.5	12.5
0	2.5	12.5
0	3.5	12.5
0	4.5	12.5
0	5.5	12.5
0	6.5	12.5
0	7.5	12.5
0	8.5	12.5
0	9.5	12.5
0	10.5	12.5
0	11.5	12.5
0	12.5	12.5
0	13.5	12.5
0	14.5	12.5
0	1.5	11.5
0	2.5	11.5
0	3.5	11.5
0	4.5	11.5
0	5.5	11.5
1	6.5	11.5
1	7.5	11.5
0	8.5	11.5
0	9.5	11.5
1	10.5	11.5
1	11.5	11.5
1	12.5	11.5
1	13.5	11.5
1	14.5	11.5
0	1.5	10.5
0	2.5	10.5
1	3.5	10.5
1	4.5	10.5
0	5.5	10.5
0	6.5	10.5
1	7.5	10.5
0	8.5	10.5
0	9.5	10.5
0	10.5	10.5
1	11.5	10.5
1	12.5	10.5
1	13.5	10.5
1	14.5	10.5
0	1.5	9.5
0	2.5	9.5
0	3.5	9.5
0	4.5	9.5
0	5.5	9.5
1	6.5	9.5
0	7.5	9.5
0	8.5	9.5
1	9.5	9.5
1	10.5	9.5
1	11.5	9.5
1	12.5	9.5
1	13.5	9.5
1	14.5	9.5
0	1.5	8.5
0	2.5	8.5
1	3.5	8.5
1	4.5	8.5
1	5.5	8.5
1	6.5	8.5
1	7.5	8.5
1	8.5	8.5
1	9.5	8.5
1	10.5	8.5
1	11.5	8.5
0	12.5	8.5
1	13.5	8.5
0	14.5	8.5
0	1.5	7.5
0	2.5	7.5
0	3.5	7.5
0	4.5	7.5
0	5.5	7.5
0	6.5	7.5
0	7.5	7.5
0	8.5	7.5
0	9.5	7.5
0	10.5	7.5
0	11.5	7.5
0	12.5	7.5
0	13.5	7.5
0	14.5	7.5
0	1.5	6.5
0	2.5	6.5
0	3.5	6.5
0	4.5	6.5
0	5.5	6.5
0	6.5	6.5
0	7.5	6.5
0	8.5	6.5
0	9.5	6.5
0	10.5	6.5
0	11.5	6.5
0	12.5	6.5
0	13.5	6.5
0	14.5	6.5
0	1.5	5.5
0	2.5	5.5
1	3.5	5.5
0	4.5	5.5
1	5.5	5.5
1	6.5	5.5
0	7.5	5.5
1	8.5	5.5
1	9.5	5.5
1	10.5	5.5
1	11.5	5.5
1	12.5	5.5
1	13.5	5.5
1	14.5	5.5
0	1.5	4.5
0	2.5	4.5
0	3.5	4.5
0	4.5	4.5
0	5.5	4.5
0	6.5	4.5
0	7.5	4.5
0	8.5	4.5
0	9.5	4.5
0	10.5	4.5
0	11.5	4.5
0	12.5	4.5
0	13.5	4.5
0	14.5	4.5
0	1.5	3.5
0	2.5	3.5
0	3.5	3.5
0	4.5	3.5
0	5.5	3.5
0	6.5	3.5
0	7.5	3.5
0	8.5	3.5
0	9.5	3.5
0	10.5	3.5
0	11.5	3.5
0	12.5	3.5
0	13.5	3.5
0	14.5	3.5
0	1.5	2.5
0	2.5	2.5
0	3.5	2.5
0	4.5	2.5
0	5.5	2.5
0	6.5	2.5
0	7.5	2.5
0	8.5	2.5
0	9.5	2.5
0	10.5	2.5
0	11.5	2.5
0	12.5	2.5
0	13.5	2.5
0	14.5	2.5
0	1.5	1.5
0	2.5	1.5
0	3.5	1.5
0	4.5	1.5
0	5.5	1.5
0	6.5	1.5
0	7.5	1.5
0	8.5	1.5
0	9.5	1.5
0	10.5	1.5
1	11.5	1.5
1	12.5	1.5
1	13.5	1.5
1	14.5	1.5
