# Supplementary material for: Maxent estimation of aquatic Escherichia coli stream impairment
Source: PeerJ. 2018 Sep 13;6:e5610. doi: 10.7717/peerj.5610 (PMC6139247; doi:10.7717/peerj.5610)
Supplement: Data S1 [file peerj-06-5610-s006.zip › PeerJ_Data/EnvironmentalCovariates/Alk.asc]

ncols 14
nrows 29
xllcorner 1
yllcorner 1
cellsize 1
nodata_value -9999

16	41.7	61	73.3	79	82.7	93.3	108.7	112.7	131.7	126.7	123	131	138.7	-9999	-9999	-9999	-9999	-9999	-9999	-9999	-9999	-9999	-9999	-9999	-9999	-9999	-9999	4	8.3	21.3	35	39.7	47.7	57	67.3	-9999	100.7	105.7	104	110.3	128	5	15	30	50.3	70.7	137.7	126.3	107.3	103.3	135.3	116	132.7	126.3	114	16	33.7	45	85	85	84	94.7	121.7	111.7	154.3	153	138.7	134.7	134	8.3	47	-9999	89.7	109.7	114.7	131.3	143.7	126.7	149.3	135.7	150	141	-9999	139.7	8.7	17.7	33.3	64.3	69.7	77.7	41.7	59.3	72.3	-9999	77.7	102.7	108	6.7	15.3	40.7	63.5	73.7	78	90.3	111.7	115.3	139	141.3	142.3	161	154.7	-9999	-9999	-9999	-9999	-9999	-9999	-9999	-9999	-9999	-9999	-9999	-9999	-9999	-9999	-9999	13	29.3	47.3	65.3	74	83.7	106.7	110.7	125.3	125.7	131.13	149.7	165.3	-9999	-9999	-9999	-9999	-9999	-9999	-9999	-9999	-9999	-9999	-9999	-9999	-9999	-9999	11.3	23.7	52	74	85.3	90.3	115	121.7	125.7	149.3	146.7	149.7	163.7	158.3	-9999	-9999	-9999	-9999	-9999	-9999	-9999	-9999	-9999	-9999	-9999	-9999	-9999	-9999	9.3	42.3	-9999	83.3	85	116.7	150.3	146.7	142	161.3	157.7	170.7	171.7	-9999	-9999	10.7	-9999	-9999	-9999	-9999	78	97.7	110	125.3	124	123.3	134.7	133	12.3	23	45.7	73	86	89.7	114.7	130.3	152.3	155.3	162	160.7	162.7	-9999	-9999	-9999	56.7	93	99.7	98.3	106.3	116.3	116.7	130.7	162	164.7	171.3	163.7	-9999	-9999	-9999	-9999	-9999	-9999	-9999	-9999	-9999	-9999	-9999	-9999	-9999	-9999	22.3	28.3	51	50.3	89	98	113.7	-9999	-9999	163	16.4	164	173	172.3	11.5	16.5	25.5	44.3	57	64.7	83.3	101.7	100	132.7	136.3	127.3	141.7	138.7	17	43	82.7	149	119	126.3	150.3	158.7	160.3	192.3	189.7	191.3	201.3	208.7	16.5	-9999	21	24.7	26	29	27.7	46.3	34	48	58.3	-9999	60.3	-9999	14	20	26	44.3	56.3	63	74.7	94.7	93.7	121.7	124.7	124.3	137.3	137	8	13.3	25.3	38.3	61	67.7	69	90.7	95.3	110.7	120.7	117.7	124.3	122.3	109.7	114.7	102.3	134.3	137.3	145	164.3	163.7	164.7	190	194.7	197	196	201.3	-9999	-9999	-9999	-9999	-9999	-9999	-9999	-9999	-9999	-9999	-9999	-9999	-9999	151.3	9.3	20.3	46.3	65.3	82.7	89.7	103	122.3	122	151.3	154	160	171.7	173.7	-9999	-9999	-9999	-9999	-9999	-9999	-9999	-9999	-9999	-9999	-9999	-9999	-9999	-9999	-9999	-9999	-9999	-9999	-9999	-9999	-9999	-9999	-9999	-9999	186	184	210	198.7																										
