# Supplementary material for: Maxent estimation of aquatic Escherichia coli stream impairment
Source: PeerJ. 2018 Sep 13;6:e5610. doi: 10.7717/peerj.5610 (PMC6139247; doi:10.7717/peerj.5610)
Supplement: Data S1 [file peerj-06-5610-s006.zip › PeerJ_Data/EnvironmentalCovariates/BOD.asc]

ncols 14
nrows 29
xllcorner 1
yllcorner 1
cellsize 1
nodata_value -9999

1.2	0.98	1.06	1.5	1.07	0.45	0.32	0.43	0.33	0.8	0.54	0.61	0.56	0.62	-9999	-9999	-9999	-9999	-9999	-9999	-9999	-9999	-9999	-9999	-9999	-9999	-9999	-9999	1.05	1.63	1.92	1.82	1.46	1.61	1.68	1.4	-9999	1.47	1.58	1.43	1.49	1.75	0.95	0.99	1.24	1.23	0.96	1.89	1.4	1.08	1.71	1.29	1.44	1.52	1.38	2.34	0.31	0.35	0.77	0.73	0.55	0.64	0.52	0.37	0.48	0.66	0.75	0.57	0.64	0.61	1.99	1.81	-9999	1.64	0.96	1.42	1.12	0.71	0.98	1.36	1.51	1.38	1.32	-9999	2.14	1.93	2.15	2	1.42	1.29	2.19	1.83	1.18	1.24	-9999	1.86	1.62	1.49	1.11	1.13	1.08	0.82	0.99	1.73	1.4	1.29	1.43	1.47	1.28	1.46	1.22	1.17	-9999	-9999	-9999	-9999	-9999	-9999	-9999	-9999	-9999	-9999	-9999	-9999	-9999	-9999	-9999	1.24	1.58	1.35	1.33	1.63	1.63	1.35	1.08	1.6	1.3	1.57	1.57	1.44	-9999	-9999	-9999	-9999	-9999	-9999	-9999	-9999	-9999	-9999	-9999	-9999	-9999	-9999	0.17	0.53	0.27	0.49	0.4	0.33	0.88	0.25	0.11	0.18	0.46	0.45	0.56	0.65	-9999	-9999	-9999	-9999	-9999	-9999	-9999	-9999	-9999	-9999	-9999	-9999	-9999	-9999	1.34	1.39	-9999	1.76	1.3	1.74	1.1	0.76	0.64	1.05	1.5	1.28	1.66	-9999	-9999	1.02	-9999	-9999	-9999	-9999	0.91	0.92	0.87	1	1.08	1.24	1.25	1.35	1.25	0.95	1.27	0.85	0.92	0.9	0.94	0.89	0.87	0.84	0.97	1.04	1.06	-9999	-9999	-9999	0.8	0.91	0.71	0.85	1.44	1.58	1.77	3.14	1.03	0.78	0.91	0.94	-9999	-9999	-9999	-9999	-9999	-9999	-9999	-9999	-9999	-9999	-9999	-9999	-9999	-9999	2.45	2.32	2.83	2.21	2.05	1.92	1.89	-9999	-9999	1.17	0.74	0.6	0.46	0.61	1.04	0.65	1.44	1.16	0.98	1.01	1.4	1.33	1.14	1.13	1.09	0.97	0.97	0.91	5.83	5.58	5.97	6.19	6.4	6.11	6.27	6.08	6.31	6.42	6.43	6.23	6.34	6.28	0.72	-9999	1.69	1.83	2.11	2.1	2.74	2.97	3.18	3.05	3.36	-9999	3.18	-9999	4.27	4.2	4.26	4.05	4.31	3.96	3.94	3.7	3.71	3.69	3.86	3.65	3.66	3.8	0.21	0.15	0.06	0.06	0.04	0.02	0.08	0.04	0.14	0.14	0.24	0.16	0.21	0.59	0.7	0.76	1.15	0.93	0.87	0.37	0.78	0.94	0.78	0.9	1.04	0.94	1.15	1.32	-9999	-9999	-9999	-9999	-9999	-9999	-9999	-9999	-9999	-9999	-9999	-9999	-9999	2.83	3.79	3.61	3.83	3.42	3.37	3.55	3.68	3.04	3.01	3.31	3.8	3.63	3.92	3.1	-9999	-9999	-9999	-9999	-9999	-9999	-9999	-9999	-9999	-9999	-9999	-9999	-9999	-9999	-9999	-9999	-9999	-9999	-9999	-9999	-9999	-9999	-9999	-9999	0.54	0.76	0.88	0.47	-9999	-9999	-9999	-9999	-9999	-9999	-9999	-9999	-9999	-9999	-9999	-9999	-9999	-9999	-9999	-9999	-9999	-9999	-9999	-9999	-9999	-9999	194.5	194.3	209	209
