# Supplementary material for: Maxent estimation of aquatic Escherichia coli stream impairment
Source: PeerJ. 2018 Sep 13;6:e5610. doi: 10.7717/peerj.5610 (PMC6139247; doi:10.7717/peerj.5610)
Supplement: Data S1 [file peerj-06-5610-s006.zip › PeerJ_Data/EnvironmentalCovariates/Cond.asc]

ncols 14
nrows 29
xllcorner 1
yllcorner 1
cellsize 1
nodata_value -9999


29	56	109	159	194	210	241	293	293	352	354	354	380	381	-9999	-9999	-9999	-9999	-9999	-9999	-9999	-9999	-9999	-9999	-9999	-9999	-9999	-9999	26	35	65	95	122	138	73	91	-9999	120	267	125	300	305	28	45	89	131	162	180	199	240	249	303	298	313	355	352	36	84	141	208	241	253	288	337	338	393	379	390	422	422	31	99	-9999	213	245	259	321	326	330	378	375	376	402	-9999	37	84	164	152	176	191	230	280	283	343	-9999	350	377	372	18	36	74	112	134	147	172	211	211	262	259	260	281	278	-9999	-9999	-9999	-9999	-9999	-9999	-9999	-9999	-9999	-9999	-9999	-9999	-9999	-9999	-9999	89	53	90	97	125	98	177	178	226	232	228	252	234	-9999	-9999	-9999	-9999	-9999	-9999	-9999	-9999	-9999	-9999	-9999	-9999	-9999	-9999	31	54	125	174	200	211	252	300	300	348	351	355	378	373	-9999	-9999	-9999	-9999	-9999	-9999	-9999	-9999	-9999	-9999	-9999	-9999	-9999	-9999	15	53	-9999	100	100	128	169	169	162	182	182	193	164	-9999	-9999	45	-9999	-9999	-9999	-9999	198	247	278	305	306	309	334	335	31	64	117	190	206	216	276	316	317	370	376	378	404	-9999	-9999	-9999	128	204	198	205	228	241	238	277	324	331	349	349	-9999	-9999	-9999	-9999	-9999	-9999	-9999	-9999	-9999	-9999	-9999	-9999	-9999	-9999	26	53	106	109	192	205	250	-9999	-9999	365	378	384	410	398	21	33	160	182	133	172	186	233	232	290	298	303	327	330	34	83	161	223	232	248	277	299	277	379	379	367	396	393	11	-9999	17	20	25	76	37	42	43	56	62	-9999	69	-9999	24	30	69	110	140	167	190	241	242	320	319	321	353	359	25	37	66	91	119	141	156	199	197	253	26	266	288	282	32	90	160	221	247	265	319	328	328	382	395	398	437	435	-9999	-9999	-9999	-9999	-9999	-9999	-9999	-9999	-9999	-9999	-9999	-9999	-9999	441	14	28	56	88	113	120	249	300	301	370	375	381	416	418	-9999	-9999	-9999	-9999	-9999	-9999	-9999	-9999	-9999	-9999	-9999	-9999	-9999	-9999	-9999	-9999	-9999	-9999	-9999	-9999	-9999	-9999	-9999	-9999	676	313	328	328	-9999	-9999	-9999	-9999	-9999	-9999	-9999	-9999	-9999	-9999	-9999	-9999	-9999	-9999	-9999	-9999	-9999	-9999	-9999	-9999	-9999	-9999	0.226	0.379	0.567	0.201
