# Supplementary material for: Maxent estimation of aquatic Escherichia coli stream impairment
Source: PeerJ. 2018 Sep 13;6:e5610. doi: 10.7717/peerj.5610 (PMC6139247; doi:10.7717/peerj.5610)
Supplement: Data S1 [file peerj-06-5610-s006.zip › PeerJ_Data/EnvironmentalCovariates/DO.asc]

ncols 14
nrows 29
xllcorner 1
yllcorner 1
cellsize 1
nodata_value -9999

7.52	7.96	8.25	7.61	8.4	7.92	8.11	8.19	8.15	8.84	8.82	9.18	8.71	8.49	-9999	-9999	-9999	-9999	-9999	-9999	-9999	-9999	-9999	-9999	-9999	-9999	-9999	-9999	11.52	11.5	11.53	11.49	11.33	11.47	11.21	11.03	-9999	10.83	11.14	11.25	11.13	11.38	9.04	8.52	8.79	8.71	9.45	8.88	9.41	8.8	8.78	8.8	8.97	8.85	9.11	9.35	7.41	8.1	8.14	8.37	8.46	8.3	8.07	8.8	8.8	8.91	7.91	9.05	8.15	8.83	8.99	10.38	-9999	9.27	8.72	9.48	7.98	9.85	10.87	0.79	9.06	10.46	10.59	-9999	14.19	15.9	14.51	13.67	12.71	14.01	14.18	12	12.14	12.44	-9999	14.14	14.16	13.41	11.93	12.63	12.31	11.05	11.75	11.72	11.8	10.29	11.39	10.76	10.65	11.12	11.98	11.99	-9999	-9999	-9999	-9999	-9999	-9999	-9999	-9999	-9999	-9999	-9999	-9999	-9999	-9999	-9999	13.15	13.26	12.48	12.54	12.39	11.66	11.8	11.78	12.3	12.31	12.6	12.31	12.8	-9999	-9999	-9999	-9999	-9999	-9999	-9999	-9999	-9999	-9999	-9999	-9999	-9999	-9999	9.43	12.5	12.96	11.05	13.59	12.36	12.42	11.6	12.08	11.68	12.33	11.95	12.59	8.64	-9999	-9999	-9999	-9999	-9999	-9999	-9999	-9999	-9999	-9999	-9999	-9999	-9999	-9999	9.9	11.5	-9999	11.29	10.4	11.51	9.39	9.32	10.36	10.7	11.9	12.64	10.6	-9999	-9999	13.81	-9999	-9999	-9999	-9999	12.49	11.54	11.92	10.4	12.34	12.77	13.1	12.02	9.75	9.8	10	10.65	10.11	10.48	9.82	9.25	9.64	8.55	9.04	10.17	10.05	-9999	-9999	-9999	9.82	10.13	10.44	9.93	9.32	9.31	9.73	9.19	9.84	10.14	8.87	10.3	-9999	-9999	-9999	-9999	-9999	-9999	-9999	-9999	-9999	-9999	-9999	-9999	-9999	-9999	11.83	12.49	10.8	12.1	11.7	12.54	12.23	-9999	-9999	11.14	12.12	10.99	10.98	9.9	9.27	9.82	9.75	9.74	8.7	9.98	9.05	8.93	9.05	8.85	9.1	8.95	8.75	6.78	8.09	8.6	7.79	8.47	9.27	7.63	8.91	8.26	8.61	8.91	8.78	9.08	9.43	7.14	7.16	-9999	7.63	7.46	7.38	7.46	5.68	5.94	6.05	6.04	5.95	-9999	5.83	-9999	11.78	12.22	12.42	12.02	11.54	11.78	11.84	10.85	11.1	10.31	11.07	11.13	11.17	11.20	9.27	9.61	9.67	9.87	9.8	9.63	9.75	9.3	9.54	9.3	9.42	9.83	9.87	9.93	7.6	7.72	7.19	8.12	8.2	7.77	7.35	8	8.51	8.27	8.44	8.21	8.36	8.48	-9999	-9999	-9999	-9999	-9999	-9999	-9999	-9999	-9999	-9999	-9999	-9999	-9999	10.79	13.66	13.97	14.18	13.01	12.18	12.26	12.28	11.06	10.3	11.18	11.45	11.57	11.4	11.47	-9999	-9999	-9999	-9999	-9999	-9999	-9999	-9999	-9999	-9999	-9999	-9999	-9999	-9999	-9999	-9999	-9999	-9999	-9999	-9999	-9999	-9999	-9999	-9999	8.96	8.78	9.19	9.01	-9999	-9999	-9999	-9999	-9999	-9999	-9999	-9999	-9999	-9999	-9999	-9999	-9999	-9999	-9999	-9999	-9999	-9999	-9999	-9999	-9999	-9999	1.2	1.13	0.87	0.03
