# Supplementary material for: Maxent estimation of aquatic Escherichia coli stream impairment
Source: PeerJ. 2018 Sep 13;6:e5610. doi: 10.7717/peerj.5610 (PMC6139247; doi:10.7717/peerj.5610)
Supplement: Data S1 [file peerj-06-5610-s006.zip › PeerJ_Data/EnvironmentalCovariates/Flow.asc]

ncols 14
nrows 29
xllcorner 1
yllcorner 1
cellsize 1
nodata_value -9999

	0.03	0.18	0.31	0.07	0.05	0.2	0.11	0.36	0.41	0.51	1.67	0.37	0.57	0.47	-9999	-9999	-9999	-9999	-9999	-9999	-9999	-9999	-9999	-9999	-9999	-9999	-9999	-9999	0.09	0.40	1.10	0.28	0.40	0.17	0.47	0.56	-9999.00	0.93	0.86	1.17	0.70	1.26	0.03	0.2	0.17	0.32	0.12	0.3	0.26	0.21	0.4	0.313	0.5	0.55	0.4	0.78	0.01	0.05	0.06	0.06	0.21	0.06	0.14	0.17	0.12	0.39	0.07	0.22	0.28	0.14	0	0.16	-9999	0.08	0.14	0.05	0.06	0.14	0.15	0.21	0.38	0.31	0.18	-9999	0.06	0.26	0.11	0.16	0.23	0.07	0.16	0.15	0.34	0.24	-9999	0.58	1.04	0.13	0.02	0.24	0.31	0.27	0.35	0.11	0.05	0.12	0.3	0.31	0.23	0.45	0.53	0.65	-9999	-9999	-9999	-9999	-9999	-9999	-9999	-9999	-9999	-9999	-9999	-9999	-9999	-9999	-9999	0.229	0.237	0.194	0.199	0.239	0.239	0.312	0.393	0.518	0.757	0.617	1.283	0.248	-9999	-9999	-9999	-9999	-9999	-9999	-9999	-9999	-9999	-9999	-9999	-9999	-9999	-9999	0.109	0.198	0.162	0.225	0.085	0.12	0.181	0.48	0.455	0.581	0.33	0.435	0.926	0.26	-9999	-9999	-9999	-9999	-9999	-9999	-9999	-9999	-9999	-9999	-9999	-9999	-9999	-9999	0.003	0.032	-9999	0.023	0.015	0.77	0.023	0.102	0.087	0.097	0.06	0.062	0.056	-9999	-9999	0.037	-9999	-9999	-9999	-9999	0.456	0.075	0.382	0.937	0.314	1.108	0.767	0.236	0.043	0.042	0.361	0.06	0.158	0.122	0.048	0.65	0.082	0.361	0.213	0.627	0.548	-9999	-9999	-9999	0.285	0.026	0.037	0.085	0.117	0.2	0.281	0.276	0.292	0.694	0.339	0.054	-9999	-9999	-9999	-9999	-9999	-9999	-9999	-9999	-9999	-9999	-9999	-9999	-9999	-9999	0.044	0.497	0.86	0.087	0.176	0.104	0.007	-9999	-9999	0.488	0.826	0.479	0.33	0.151	0.148	0.258	0.242	0.103	0.187	0.299	0.612	0.461	0.6	0.469	0.284	0.527	0.71	0.359	0.011	0.083	0	0.037	0.183	0.225	0.135	0.174	0.26	0.16	0.161	0.522	0.131	0.287	3.217	-9999	11.7	13.977	21.554	10.65	5.941	5.033	7.776	9.765	1.922	-9999	32.747	-9999	0.186	1.121	0.311	0.56	0.842	0.284	0.73	0.784	0.716	0.55	1.041	0.472	0.813	1.304	0.129	0.35	0.51	0.523	0.648	0.768	0.939	0.327	0.878	0.638	1.31	0.767	0.807	0.523	0.03	0.054	0.001	0.059	0.058	0.035	0.029	0.065	0.65	0.077	0.389	0.433	0.196	0.204	-9999	-9999	-9999	-9999	-9999	-9999	-9999	-9999	-9999	-9999	-9999	-9999	-9999	0.149	0.012	0.26	0.178	0.3	0.307	0.099	0.268	0.75	0.174	0.32	0.474	0.4766	0.504	0.293	-9999	-9999	-9999	-9999	-9999	-9999	-9999	-9999	-9999	-9999	-9999	-9999	-9999	-9999	-9999	-9999	-9999	-9999	-9999	-9999	-9999	-9999	-9999	-9999	0.226	0.379	0.567	0.201	-9999	-9999	-9999	-9999	-9999	-9999	-9999	-9999	-9999	-9999	-9999	-9999	-9999	-9999	-9999	-9999	-9999	-9999	-9999	-9999	-9999	-9999	17.4	17.6	17.7	18.2
