# Supplementary material for: Maxent estimation of aquatic Escherichia coli stream impairment
Source: PeerJ. 2018 Sep 13;6:e5610. doi: 10.7717/peerj.5610 (PMC6139247; doi:10.7717/peerj.5610)
Supplement: Data S1 [file peerj-06-5610-s006.zip › PeerJ_Data/EnvironmentalCovariates/Hard.asc]

ncols 14
nrows 29
xllcorner 1
yllcorner 1
cellsize 1
nodata_value -9999

17.7	29.7	50.3	75.7	94.3	106	118.3	139	140	169	168	168.7	183	183.7	-9999	-9999	-9999	-9999	-9999	-9999	-9999	-9999	-9999	-9999	-9999	-9999	-9999	-9999	14.7	20.7	30.7	46	60.3	65.3	72.7	92.3	-9999	114	126.7	125	142.3	146	16	22.7	39	74.7	86.3	87.3	108	120	199.7	166.3	149.3	151	150.3	164.7	31.3	33	85	104.3	103.3	124.3	149	147.7	169	187.7	174	196.3	187.7	221.7	34.7	94	-9999	137.3	153.3	162.7	163.3	173.3	157.7	182.3	181.7	178.7	256.7	-9999	223.3	102	115	162.7	154.7	184.7	146	182	198.3	179.3	-9999	195	247.7	210.7	7.3	19.3	42	66.5	83	87.7	105	127.3	125	157	158.3	159.7	173	173	-9999	-9999	-9999	-9999	-9999	-9999	-9999	-9999	-9999	-9999	-9999	-9999	-9999	-9999	-9999	8	20	28	52	68	75	86	109	139	141.3	143	160	160	-9999	-9999	-9999	-9999	-9999	-9999	-9999	-9999	-9999	-9999	-9999	-9999	-9999	-9999	19.7	26.7	61.3	84.7	95.3	101	117.3	144.3	146.3	164.3	159	165	181	176	-9999	-9999	-9999	-9999	-9999	-9999	-9999	-9999	-9999	-9999	-9999	-9999	-9999	-9999	51.7	93.3	-9999	114.7	199.7	139.3	175.3	151.7	171.5	193.3	197	205	207.3	-9999	-9999	15.3	-9999	-9999	-9999	-9999	93.3	11.3	114.3	137.7	139	138.7	155.3	155.7	55.3	58	86.3	112.7	108.7	122.7	140.7	157	165.7	183.3	188.7	186.7	195.7	-9999	-9999	-9999	109.3	134	153.3	133	133	149.3	167	186.3	203	199	201.7	203	-9999	-9999	-9999	-9999	-9999	-9999	-9999	-9999	-9999	-9999	-9999	-9999	-9999	-9999	64.3	71.7	98	100.7	134	141	143.3	-9999	-9999	189.3	182.3	191.7	202	194	22	32	38.5	63	87.7	89.3	104	132.7	125.7	148.3	153.7	150	159.3	169.3	21.3	44.7	85.7	123.7	128	136.7	168.7	174.3	182	207	228.7	229.7	246.3	241.7	73.5	-9999	72.3	89	98.3	103.7	107	118.6	114	114	125.3	-9999	118.3	-9999	19	29	37	54.7	75.7	76	93	112.3	107.7	134	129	134	149.3	161	38.3	49	68.7	78.7	86.7	101.3	112	109.3	121.3	134	142	145	143	141	26.3	52.7	86.7	120.3	134.7	138	159.3	156.3	160.3	184.3	185	184	196.7	195	-9999	-9999	-9999	-9999	-9999	-9999	-9999	-9999	-9999	-9999	-9999	-9999	-9999	240.7	11	22	44.7	69.7	85	94.7	110.7	133.7	134.3	170.7	172.7	172.7	188.7	198.7	-9999	-9999	-9999	-9999	-9999	-9999	-9999	-9999	-9999	-9999	-9999	-9999	-9999	-9999	-9999	-9999	-9999	-9999	-9999	-9999	-9999	-9999	-9999	-9999	194.5	194.3	209	209	-9999	-9999	-9999	-9999	-9999	-9999	-9999	-9999	-9999	-9999	-9999	-9999	-9999	-9999	-9999	-9999	-9999	-9999	-9999	-9999	-9999	-9999	0.54	0.76	0.88	0.47
