# Supplementary material for: Maxent estimation of aquatic Escherichia coli stream impairment
Source: PeerJ. 2018 Sep 13;6:e5610. doi: 10.7717/peerj.5610 (PMC6139247; doi:10.7717/peerj.5610)
Supplement: Data S1 [file peerj-06-5610-s006.zip › PeerJ_Data/EnvironmentalCovariates/maxent.cache/Hard.info]

file F:\GILFILLAN\PeerJ_Models_Oct2016\Data\EnvironmentalCovariates\Hard.asc
modified 1477671672987
length 2374
