# Supplementary material for: Maxent estimation of aquatic Escherichia coli stream impairment
Source: PeerJ. 2018 Sep 13;6:e5610. doi: 10.7717/peerj.5610 (PMC6139247; doi:10.7717/peerj.5610)
Supplement: Data S1 [file peerj-06-5610-s006.zip › PeerJ_Data/EnvironmentalCovariates/Nitrates.asc]

ncols 14
nrows 29
xllcorner 1
yllcorner 1
cellsize 1
nodata_value -9999

1.3	1.57	1.57	2.53	0.43	1.8	2.77	1.5	1.3	1.07	0.8	1.6	1.13	1.63	-9999	-9999	-9999	-9999	-9999	-9999	-9999	-9999	-9999	-9999	-9999	-9999	-9999	-9999	0.93	0.67	0.67	0.73	0.57	0.7	1.73	1.57	-9999	1	0.93	1.43	1.2	1.33	1.7	3.77	2.23	1.27	1.7	1.57	2.13	1.63	1.3	1.23	1.5	1.53	1.17	1.33	1.03	1.67	2.4	2.27	5.33	4.77	3.03	5.37	2.7	3.77	5.23	3.9	5.07	3	0.4	1.23	-9999	1	0.93	0.67	0.73	0.97	0.83	0.67	0.7	0.87	0.87	-9999	1.67	1	0.83	0.87	1.07	1.13	1.3	1	1.13	1.13	-9999	1.33	1.47	1.63	0.87	0.27	0.9	0.27	0.67	1.17	0.77	1.03	0.97	1.67	1.37	1.27	1.4	1.8	-9999	-9999	-9999	-9999	-9999	-9999	-9999	-9999	-9999	-9999	-9999	-9999	-9999	-9999	-9999	0.97	1.4	2.13	2.743	2.17	1.77	1.43	2.17	1.1	1.13	1.77	2.47	2.5	-9999	-9999	-9999	-9999	-9999	-9999	-9999	-9999	-9999	-9999	-9999	-9999	-9999	-9999	0.93	0	0.97	0.97	1.17	1.13	1.47	1.43	1.47	1.33	1.47	1.73	1.77	1.77	-9999	-9999	-9999	-9999	-9999	-9999	-9999	-9999	-9999	-9999	-9999	-9999	-9999	-9999	0	0.9	-9999	0.67	1.47	1.27	0.5	1.17	2.2	1.37	1.3	1.53	1.87	-9999	-9999	0.57	-9999	-9999	-9999	-9999	0.77	1.03	1.37	1.2	1.27	0.4	1.33	0.97	0.4	0.43	0.5	0.67	0.8	0.73	0.9	1	0.97	0.6	0.83	0.63	0.8	-9999	-9999	-9999	1.83	2.67	1.97	1.93	1.67	2.37	2.27	2.5	2.57	2.17	2.07	2.27	-9999	-9999	-9999	-9999	-9999	-9999	-9999	-9999	-9999	-9999	-9999	-9999	-9999	-9999	2.17	3.5	4.27	2.27	3.53	2.27	3.2	-9999	-9999	2.87	2.93	2.63	2.13	1.93	1.55	1.4	1.95	1.07	0.53	1.37	2.3	0.9	1.67	2.13	2.73	1.73	1.83	2.37	1.17	0.73	0.67	0.93	1.1	1	1.73	1.4	1.03	0.067	1.1	1.13	1	1.5	0.47	-9999	0.93	1.63	0.8	0.57	0.6	1.03	0.93	0.77	0.93	-9999	1.47	-9999	1.27	1.73	0.8	0.8	0.9	0.87	0.9	1.97	1.1	0.77	0.87	1.13	1.1	0.8	1.17	0.67	1.4	1.3	1.3	1.5	1.57	0.43	1.33	1.63	1.1	1.37	1.1	2.07	1.7	1.17	1.23	1.23	0.23	1.5	0.33	1.83	1.3	0.9	0.5	1.73	1.3	1.8	-9999	-9999	-9999	-9999	-9999	-9999	-9999	-9999	-9999	-9999	-9999	-9999	-9999	2.93	0.63	1.3	0.33	0.6	1.23	0.67	4.6	0.87	0.53	0.93	0.57	1.9	1.1	1.17	-9999	-9999	-9999	-9999	-9999	-9999	-9999	-9999	-9999	-9999	-9999	-9999	-9999	-9999	-9999	-9999	-9999	-9999	-9999	-9999	-9999	-9999	-9999	-9999	1.2	1.13	0.87	0.03	-9999	-9999	-9999	-9999	-9999	-9999	-9999	-9999	-9999	-9999	-9999	-9999	-9999	-9999	-9999	-9999	-9999	-9999	-9999	-9999	-9999	-9999	0.15	0.19	0.14	0.15
