# Supplementary material for: Maxent estimation of aquatic Escherichia coli stream impairment
Source: PeerJ. 2018 Sep 13;6:e5610. doi: 10.7717/peerj.5610 (PMC6139247; doi:10.7717/peerj.5610)
Supplement: Data S1 [file peerj-06-5610-s006.zip › PeerJ_Data/EnvironmentalCovariates/ph.asc]

ncols 14
nrows 29
xllcorner 1
yllcorner 1
cellsize 1
nodata_value -9999

7.68	7.71	7.85	7.64	7.43	7.42	7.3	7.43	7.75	7.5	7.87	7.95	7.76	7.78	-9999	-9999	-9999	-9999	-9999	-9999	-9999	-9999	-9999	-9999	-9999	-9999	-9999	-9999	6.4	7.6	7.3	7.2	7.3	7.3	7.3	7.3	-9999	7.5	7.6	7.7	7.6	7.8	7.2	7.2	7.9	7.2	7.7	7.4	7.7	7.1	7.2	7.5	7.6	7.6	7.6	8.1	6.9	6.8	7.1	7	7.3	7.2	7.1	6.6	7.3	7.2	7.5	7.4	6.8	7.3	7.94	7.87	-9999	8.05	8.21	8.09	7.91	7.82	7.89	8.07	8.25	8.1	7.97	-9999	7.29	7.83	8.27	8.02	8.03	8.16	7.93	7.85	7.92	8.02	-9999	8.18	7.96	7.52	7.28	7.35	7.6	7.68	7.62	7.67	7.67	7.57	7.35	7.56	7.84	7.68	7.52	7.36	-9999	-9999	-9999	-9999	-9999	-9999	-9999	-9999	-9999	-9999	-9999	-9999	-9999	-9999	-9999	5.25	6.42	7.76	8.74	8.41	8.33	8.11	8.06	8.21	8.31	8.36	7.99	6.73	-9999	-9999	-9999	-9999	-9999	-9999	-9999	-9999	-9999	-9999	-9999	-9999	-9999	-9999	7.7	7.7	7.8	7.7	7.8	7.7	7.6	7.4	7.1	7.7	7.8	7.7	7.5	6.8	-9999	-9999	-9999	-9999	-9999	-9999	-9999	-9999	-9999	-9999	-9999	-9999	-9999	-9999	7.9	7.32	-9999	7.9	7.32	7.1	7	7.28	7.48	7.74	7.91	7.86	7.6	-9999	-9999	7.9	-9999	-9999	-9999	-9999	7.6	7.8	7.6	8.1	7	7.9	7.8	7.8	7.6	7.7	8.3	8.3	8.5	8.2	8.1	8.1	8.1	8.4	8.5	8.3	8.2	-9999	-9999	-9999	7.6	7.4	7.4	7.5	6.7	7.4	7.4	7.3	7.6	7.7	7.4	7.6	-9999	-9999	-9999	-9999	-9999	-9999	-9999	-9999	-9999	-9999	-9999	-9999	-9999	-9999	7.49	7.27	8.27	8.29	7.83	8.03	7.86	-9999	-9999	7.72	7.88	7.81	7.7	7.52	7.9	7.8	7.7	7.1	8	7.6	7.7	7.6	7.9	8.2	8.2	8.3	8.1	7.5	7.32	7.07	7.75	7.58	7.4	7.31	7.26	7.37	7.19	6.98	6.97	7.06	6.52	7.17	7.16	-9999	7.17	7.25	7.07	7.09	7.15	7.01	7.38	6.71	7.04	-9999	6.99	-9999	7.22	7.22	7.23	7.23	7.2	7.1	7.2	7.2	7.2	7.21	7.33	7.13	7.19	7.03	7.14	7.32	7.27	7.33	7.37	7.27	7.29	7.46	7.32	7.1	7.09	7.27	7.26	6.94	7.07	7.41	7.1	7.11	7.13	7.66	7.87	6.25	7.07	7.06	7.06	7.07	7.03	7.66	-9999	-9999	-9999	-9999	-9999	-9999	-9999	-9999	-9999	-9999	-9999	-9999	-9999	8.11	7.71	7.77	8.67	8.17	8.07	8.08	7.93	7.84	8.08	8.22	8.1	7.21	7.99	7.68	-9999	-9999	-9999	-9999	-9999	-9999	-9999	-9999	-9999	-9999	-9999	-9999	-9999	-9999	-9999	-9999	-9999	-9999	-9999	-9999	-9999	-9999	-9999	-9999	7.84	7.59	7.64	7.6	-9999	-9999	-9999	-9999	-9999	-9999	-9999	-9999	-9999	-9999	-9999	-9999	-9999	-9999	-9999	-9999	-9999	-9999	-9999	-9999	-9999	-9999	676	313	328	328
