# Supplementary material for: Maxent estimation of aquatic Escherichia coli stream impairment
Source: PeerJ. 2018 Sep 13;6:e5610. doi: 10.7717/peerj.5610 (PMC6139247; doi:10.7717/peerj.5610)
Supplement: Data S1 [file peerj-06-5610-s006.zip › PeerJ_Data/EnvironmentalCovariates/Phos.asc]

ncols 14
nrows 29
xllcorner 1
yllcorner 1
cellsize 1
nodata_value -9999

0.31	0.22	0.44	0.5	0.36	0.5	0.4	0.43	0.51	0.46	0.62	0.71	0.85	1.89	-9999	-9999	-9999	-9999	-9999	-9999	-9999	-9999	-9999	-9999	-9999	-9999	-9999	-9999	0.22	0.24	0.26	0.49	0.58	0.31	0.23	0.25	-9999	0.26	0.23	0.34	0.3	0.29	0.22	0.26	0.22	0.16	0.19	0.21	0.1	0.23	0.31	0.37	0.3	0.28	0.23	0.19	0.22	0.15	0.16	0.39	0.17	0.39	0.18	0.23	0.21	0.17	0.35	0.39	1.18	0.28	0.16	0.23	-9999	0.16	0.15	0.1	0.17	0.11	0.14	0.07	0.12	0.1	0.19	-9999	0.19	0.15	0.13	0.15	0.19	0.13	0.21	0.09	0.13	0.19	-9999	0.11	0.18	0.1	0.09	0.1	0.06	0.03	0.09	0.09	0.11	0.1	0.08	0.15	0.04	0.15	0.11	0.05	-9999	-9999	-9999	-9999	-9999	-9999	-9999	-9999	-9999	-9999	-9999	-9999	-9999	-9999	-9999	0.14	0.07	0.08	0.06	0.04	0.15	0.03	0.01	0	0.04	0.23	0.14	0.2	-9999	-9999	-9999	-9999	-9999	-9999	-9999	-9999	-9999	-9999	-9999	-9999	-9999	-9999	0.14	0.08	0.12	0.03	0.11	0.07	0.1	0.07	0.01	0.06	0.09	0.06	0.09	0.16	-9999	-9999	-9999	-9999	-9999	-9999	-9999	-9999	-9999	-9999	-9999	-9999	-9999	-9999	0.16	0.21	-9999	0.13	0.09	0.21	0.1	1.22	0.12	0.05	0.5	0.83	1.48	-9999	-9999	0.12	-9999	-9999	-9999	-9999	0.13	0.14	0.15	0.15	0.12	0.08	0.13	0.08	0.15	0.15	0.11	0.14	0.16	0.1	0.12	0.16	0.14	0.07	0.1	0.11	0.11	-9999	-9999	-9999	0.28	0.32	0.54	0.34	0.61	1.16	0.81	0.6	3.3	2.43	3.3	3.3	-9999	-9999	-9999	-9999	-9999	-9999	-9999	-9999	-9999	-9999	-9999	-9999	-9999	-9999	0.11	0.12	0.15	0.1	0.12	0.12	0.26	-9999	-9999	0.15	0.17	0.14	0.27	0.17	0.7	0.49	0.27	0.34	0.27	0.24	0.34	0.2	0.25	0.23	0.46	0.38	0.26	0.17	0.1	0.19	0.18	0.13	0.14	0.17	0.16	0.08	0.16	0.21	0.4	1.17	0.57	1.8	0.26	-9999	0.37	0.57	1.38	0.27	0.32	0.37	0.31	0.64	0.54	-9999	0.48	-9999	0.23	0.2	0.23	0.22	0.09	0.26	0.24	0.36	0.2	0.17	0.15	0.31	0.51	0.23	0.27	0.22	0.41	0.25	0.58	0.6	0.34	0.46	0.83	0.83	1.05	1.16	0.94	0.74	0.14	0.17	0.18	0.19	0.24	0.19	0.17	0.25	0.12	0.26	0.09	0.24	0.42	0.22	-9999	-9999	-9999	-9999	-9999	-9999	-9999	-9999	-9999	-9999	-9999	-9999	-9999	10.04	0.26	0.2	0.22	0.59	0.29	0.33	0.24	0.4	0.59	0.42	0.41	0.74	0.41	0.39	-9999	-9999	-9999	-9999	-9999	-9999	-9999	-9999	-9999	-9999	-9999	-9999	-9999	-9999	-9999	-9999	-9999	-9999	-9999	-9999	-9999	-9999	-9999	-9999	0.15	0.19	0.14	0.15	-9999	-9999	-9999	-9999	-9999	-9999	-9999	-9999	-9999	-9999	-9999	-9999	-9999	-9999	-9999	-9999	-9999	-9999	-9999	-9999	-9999	-9999	7.84	7.59	7.64	7.6
