# Supplementary material for: Maxent estimation of aquatic Escherichia coli stream impairment
Source: PeerJ. 2018 Sep 13;6:e5610. doi: 10.7717/peerj.5610 (PMC6139247; doi:10.7717/peerj.5610)
Supplement: Data S1 [file peerj-06-5610-s006.zip › PeerJ_Data/EnvironmentalCovariates/WaterTemp.asc]

ncols 14
nrows 29
xllcorner 1
yllcorner 1
cellsize 1
nodata_value -9999

16.4	16.8	17.7	17.5	17.0	17.6	17.2	15.7	15.8	15.7	15.7	16.0	16.0	15.9	-9999	-9999	-9999	-9999	-9999	-9999	-9999	-9999	-9999	-9999	-9999	-9999	-9999	-9999	5.8	6.5	6.7	7.1	7.3	7.6	7.6	8.1	-9999	8.2	7.9	8	8.1	7.9	10.2	10.8	11.8	11.2	11.1	11.5	12	11.8	11.8	11.7	11.4	11.6	11.4	11.3	13.6	13.7	15.4	14.1	13	14	14.9	13	12.8	12.9	13.4	13.5	13.4	13.7	12.9	12.8	-9999	15.7	16	15.6	16.2	14.6	14.7	14.3	14	13.2	12.9	-9999	2.4	4.4	6.2	8.3	9.4	6.3	8.3	8.6	10.6	8.8	-9999	8.3	7.1	5.2	9.9	10.3	10.8	11.8	12.2	12.1	12.4	12.9	12.8	12.6	11.9	11.9	11.9	11.7	-9999	-9999	-9999	-9999	-9999	-9999	-9999	-9999	-9999	-9999	-9999	-9999	-9999	-9999	-9999	9.8	9.8	10.9	11.3	10.9	11.1	11.4	11.4	11.1	10.7	10.7	10.6	10.5	-9999	-9999	-9999	-9999	-9999	-9999	-9999	-9999	-9999	-9999	-9999	-9999	-9999	-9999	14.9	14.6	16.2	16.8	14.8	15.3	16	15.2	15.4	15.6	15.7	15.7	15.6	17	-9999	-9999	-9999	-9999	-9999	-9999	-9999	-9999	-9999	-9999	-9999	-9999	-9999	-9999	6.4	6.2	-9999	9	7.9	6	6.6	6.6	5.6	6.8	6	5.6	5.4	-9999	-9999	4.4	-9999	-9999	-9999	-9999	7.3	8.8	8.4	7.4	6.7	6.9	6.4	6	11.8	12.5	13.4	14.2	12.1	13	13.9	13.9	13.9	13.8	14	14	14.1	-9999	-9999	-9999	20.5	18.9	16.9	18.6	19.6	17.6	17.8	17.9	18.1	17.9	18.4	18.7	-9999	-9999	-9999	-9999	-9999	-9999	-9999	-9999	-9999	-9999	-9999	-9999	-9999	-9999	7.9	9.3	11.9	11.2	11.4	11.3	11.7	-9999	-9999	11.9	11.4	10.4	10.4	11.1	12.5	13	13.3	13.4	13.2	13.8	14	14.3	14.2	14.4	14.5	14.5	14.5	14.8	18.8	20.5	22.1	19.6	18.1	19.7	19.3	16.8	16.8	17.3	17.3	17.4	17.4	17.6	12	-9999	12.3	12.3	12.3	12.2	12.2	12.2	12.2	12.1	12.2	-9999	12	-9999	3	10.1	5.9	5.8	6.6	6.7	7	8.2	8.1	8.4	8.1	8.1	8.3	8.3	13.2	13.7	14.2	14.5	14.2	14.2	14.5	14.3	14.4	15	14.8	14.9	14.4	15.8	21.7	23	24.5	20.5	18.2	21.1	20.5	17.7	17.8	18.9	19.5	19.4	19.2	19.5	-9999	-9999	-9999	-9999	-9999	-9999	-9999	-9999	-9999	-9999	-9999	-9999	-9999	9.3	1.3	1.7	2.6	4.3	5.3	4.2	5	7.6	7.7	7	5.8	5.6	5.7	5.3	-9999	-9999	-9999	-9999	-9999	-9999	-9999	-9999	-9999	-9999	-9999	-9999	-9999	-9999	-9999	-9999	-9999	-9999	-9999	-9999	-9999	-9999	-9999	-9999	17.4	17.6	17.7	18.2	-9999	-9999	-9999	-9999	-9999	-9999	-9999	-9999	-9999	-9999	-9999	-9999	-9999	-9999	-9999	-9999	-9999	-9999	-9999	-9999	-9999	-9999	8.96	8.78	9.19	9.01
