# Supplementary material for: Maxent estimation of aquatic Escherichia coli stream impairment
Source: PeerJ. 2018 Sep 13;6:e5610. doi: 10.7717/peerj.5610 (PMC6139247; doi:10.7717/peerj.5610)
Supplement: Data S2 — Raw data for independent and dependent variables. [file peerj-06-5610-s007.zip]

Archive with 6 entries (6 files):
- Raw_Data/BOD.xlsx
- Raw_Data/Ecoli.xlsx
- Raw_Data/EnvironmentalParameters.xlsx
- Raw_Data/Hardness_Alkalinity.xlsx
- Raw_Data/Nitrates.xlsx
- Raw_Data/Phosphates.xlsx
