# Supplementary material for: Maxent estimation of aquatic Escherichia coli stream impairment
Source: PeerJ. 2018 Sep 13;6:e5610. doi: 10.7717/peerj.5610 (PMC6139247; doi:10.7717/peerj.5610)
Supplement: Data S2 — Raw data for independent and dependent variables. [file peerj-06-5610-s007.zip › Raw_Data/BOD.xlsx]

## Sheet: May 04
Sinking Creek - Biochemical Oxygen Demand (BOD) - May 2004
Sampled by:			Date:
	25% DO (mg/L) - Initial (Day 0)					25% DO (mg/L) - Final (Day 5)						25% Final BOD (mg/L)
Site	A	B	C	Avg	St. Dev	A	B	C	Avg	St. Dev		BOD-A	BOD-B	BOD-C	Avg	St. Dev
1				#DIV/0!	#DIV/0!				#DIV/0!	#DIV/0!		0	0	0	0	0
2				#DIV/0!	#DIV/0!				#DIV/0!	#DIV/0!		0	0	0	0	0
3				#DIV/0!	#DIV/0!				#DIV/0!	#DIV/0!		0	0	0	0	0
4				#DIV/0!	#DIV/0!				#DIV/0!	#DIV/0!		0	0	0	0	0
5				#DIV/0!	#DIV/0!				#DIV/0!	#DIV/0!		0	0	0	0	0
6				#DIV/0!	#DIV/0!				#DIV/0!	#DIV/0!		0	0	0	0	0
7				#DIV/0!	#DIV/0!				#DIV/0!	#DIV/0!		0	0	0	0	0
8				#DIV/0!	#DIV/0!				#DIV/0!	#DIV/0!		0	0	0	0	0
9				#DIV/0!	#DIV/0!				#DIV/0!	#DIV/0!		0	0	0	0	0
10				#DIV/0!	#DIV/0!				#DIV/0!	#DIV/0!		0	0	0	0	0
11				#DIV/0!	#DIV/0!				#DIV/0!	#DIV/0!		0	0	0	0	0
12				#DIV/0!	#DIV/0!				#DIV/0!	#DIV/0!		0	0	0	0	0
13				#DIV/0!	#DIV/0!				#DIV/0!	#DIV/0!		0	0	0	0	0
14				#DIV/0!	#DIV/0!				#DIV/0!	#DIV/0!		0	0	0	0	0
dup				#DIV/0!	#DIV/0!				#DIV/0!	#DIV/0!		0	0	0	0	0
dup=
	1	2	3	Avg	St. Dev	1	2	3	Avg	St. Dev		BOD-A	BOD-B	BOD-C	Avg	St. Dev
FB				#DIV/0!	#DIV/0!				#DIV/0!	#DIV/0!		0	0	0	0	0
Trip Blank		X	X	X	X		X	X	X	X		0	X	X	X	X
	75% DO (mg/L) - Initial (Day 0)					75% DO (mg/L) - Final (Day 5)						75% Final BOD (mg/L)
Site	A	B	C	Avg	St. Dev	A	B	C	Avg	St Dev		BOD-A	BOD-B	BOD-C	Avg	St. Dev
1				#DIV/0!	#DIV/0!				#DIV/0!	#DIV/0!		0	0	0	0	0
2				#DIV/0!	#DIV/0!				#DIV/0!	#DIV/0!		0	0	0	0	0
3				#DIV/0!	#DIV/0!				#DIV/0!	#DIV/0!		0	0	0	0	0
4				#DIV/0!	#DIV/0!				#DIV/0!	#DIV/0!		0	0	0	0	0
5				#DIV/0!	#DIV/0!				#DIV/0!	#DIV/0!		0	0	0	0	0
6				#DIV/0!	#DIV/0!				#DIV/0!	#DIV/0!		0	0	0	0	0
7				#DIV/0!	#DIV/0!				#DIV/0!	#DIV/0!		0	0	0	0	0
8				#DIV/0!	#DIV/0!				#DIV/0!	#DIV/0!		0	0	0	0	0
9				#DIV/0!	#DIV/0!				#DIV/0!	#DIV/0!		0	0	0	0	0
10				#DIV/0!	#DIV/0!				#DIV/0!	#DIV/0!		0	0	0	0	0
11				#DIV/0!	#DIV/0!				#DIV/0!	#DIV/0!		0	0	0	0	0
12				#DIV/0!	#DIV/0!				#DIV/0!	#DIV/0!		0	0	0	0	0
13				#DIV/0!	#DIV/0!				#DIV/0!	#DIV/0!		0	0	0	0	0
14				#DIV/0!	#DIV/0!				#DIV/0!	#DIV/0!		0	0	0	0	0
dup				#DIV/0!	#DIV/0!				#DIV/0!	#DIV/0!		0	0	0	0	0
dup=
	1	2	3	Avg	St. Dev	1	2	3	Avg	St. Dev		BOD-A	BOD-B	BOD-C	Avg	St. Dev
FB				#DIV/0!	#DIV/0!				#DIV/0!	#DIV/0!		0	0	0	0	0
Trip Blank		X	X	X	X		X	X	X	X		0	X	X	X	X
	100% DO (mg/L) - Initial (Day 0)					100% DO (mg/L) - Final (Day 5)						100% Final BOD (mg/L)
Site	A	B	C	Avg	St. Dev	A	B	C	Avg	St Dev		BOD-A	BOD-B	BOD-C	Avg	St. Dev
1				#DIV/0!	#DIV/0!				#DIV/0!	#DIV/0!		0	0	0	0	0
2				#DIV/0!	#DIV/0!				#DIV/0!	#DIV/0!		0	0	0	0	0
3				#DIV/0!	#DIV/0!				#DIV/0!	#DIV/0!		0	0	0	0	0
4				#DIV/0!	#DIV/0!				#DIV/0!	#DIV/0!		0	0	0	0	0
5				#DIV/0!	#DIV/0!				#DIV/0!	#DIV/0!		0	0	0	0	0
6				#DIV/0!	#DIV/0!				#DIV/0!	#DIV/0!		0	0	0	0	0
7				#DIV/0!	#DIV/0!				#DIV/0!	#DIV/0!		0	0	0	0	0
8				#DIV/0!	#DIV/0!				#DIV/0!	#DIV/0!		0	0	0	0	0
9				#DIV/0!	#DIV/0!				#DIV/0!	#DIV/0!		0	0	0	0	0
10				#DIV/0!	#DIV/0!				#DIV/0!	#DIV/0!		0	0	0	0	0
11				#DIV/0!	#DIV/0!				#DIV/0!	#DIV/0!		0	0	0	0	0
12				#DIV/0!	#DIV/0!				#DIV/0!	#DIV/0!		0	0	0	0	0
13				#DIV/0!	#DIV/0!				#DIV/0!	#DIV/0!		0	0	0	0	0
14				#DIV/0!	#DIV/0!				#DIV/0!	#DIV/0!		0	0	0	0	0
dup				#DIV/0!	#DIV/0!				#DIV/0!	#DIV/0!		0	0	0	0	0
dup=														0
	1	2	3	Avg	St. Dev	1	2	3	Avg	St. Dev		BOD-A	BOD-B	BOD-C	Axg	St. Dev
FB				#DIV/0!	#DIV/0!				#DIV/0!	#DIV/0!		0	0	0	0	0
Trip Blank		X	X	X	X		X	X	X	X		0	X	X	X	X

## Sheet: Aug 04
Sinking Creek - Biochemical Oxygen Demand (BOD) - August 2004
Sampled by: J.Aneja			Date: 8/4/04
	25% DO (mg/L) - Initial (Day 0)					25% DO (mg/L) - Final (Day 5)						25% Final BOD (mg/L)
Site	A	B	C	Avg	St. Dev	A	B	C	Avg	St. Dev		BOD-A	BOD-B	BOD-C	Avg	St. Dev
1				#DIV/0!	#DIV/0!				#DIV/0!	#DIV/0!		0	0	0	0	0
2				#DIV/0!	#DIV/0!				#DIV/0!	#DIV/0!		0	0	0	0	0
3				#DIV/0!	#DIV/0!				#DIV/0!	#DIV/0!		0	0	0	0	0
4				#DIV/0!	#DIV/0!				#DIV/0!	#DIV/0!		0	0	0	0	0
5				#DIV/0!	#DIV/0!				#DIV/0!	#DIV/0!		0	0	0	0	0
6				#DIV/0!	#DIV/0!				#DIV/0!	#DIV/0!		0	0	0	0	0
7				#DIV/0!	#DIV/0!				#DIV/0!	#DIV/0!		0	0	0	0	0
8				#DIV/0!	#DIV/0!				#DIV/0!	#DIV/0!		0	0	0	0	0
9				#DIV/0!	#DIV/0!				#DIV/0!	#DIV/0!		0	0	0	0	0
10				#DIV/0!	#DIV/0!				#DIV/0!	#DIV/0!		0	0	0	0	0
11				#DIV/0!	#DIV/0!				#DIV/0!	#DIV/0!		0	0	0	0	0
12				#DIV/0!	#DIV/0!				#DIV/0!	#DIV/0!		0	0	0	0	0
13				#DIV/0!	#DIV/0!				#DIV/0!	#DIV/0!		0	0	0	0	0
14				#DIV/0!	#DIV/0!				#DIV/0!	#DIV/0!		0	0	0	0	0
dup				#DIV/0!	#DIV/0!				#DIV/0!	#DIV/0!		0	0	0	0	0
dup=
	1	2	3	Avg	St. Dev	1	2	3	Avg	St. Dev		BOD-A	BOD-B	BOD-C	Avg	St. Dev
FB				#DIV/0!	#DIV/0!				#DIV/0!	#DIV/0!		0	0	0	0	0
Trip Blank		X	X	X	X		X	X	X	X		0	X	X	X	X
	75% DO (mg/L) - Initial (Day 0)					75% DO (mg/L) - Final (Day 5)						75% Final BOD (mg/L)
Site	A	B	C	Avg	St. Dev	A	B	C	Avg	St Dev		BOD-A	BOD-B	BOD-C	Avg	St. Dev
1	8.62	8.63	8.73	8.66	0.0608276	7.73	7.71	7.85	7.76333	0.0757188		1.18667	1.22667	1.17333	1.19556	0.0277555
2	8.81	8.75	8.82	8.79333	0.0378594	8.08	8.07	7.61	7.92	0.268514		0.973333	0.906667	1.61333	1.16444	0.390176
3	8.95	8.77	8.95	8.89	0.103923	8.05	8.04	7.97	8.02	0.043589		1.2	0.973333	1.30667	1.16	0.170229
4	9.03	9.05	8.93	9.00333	0.064291	8.19	8.34	8.23	8.25333	0.0776745		1.12	0.946667	0.933333	1	0.104137
5	8.9	8.86	8.94	8.9	0.04	7.85	7.97	8.02	7.94667	0.0873689		1.4	1.18667	1.22667	1.27111	0.113399
6	8.83	8.85	8.91	8.86333	0.0416333	7.59	8.13	7.67	7.79667	0.291433		1.65333	0.96	1.65333	1.42222	0.400296
7	8.67	8.63	8.59	8.63	0.04	8.15	7.85	7.86	7.95333	0.170392		0.693333	1.04	0.973333	0.902222	0.183948
8	8.6	8.57	8.6	8.59	0.0173205	7.84	7.96	7.95	7.91667	0.0665833		1.01333	0.813333	0.866667	0.897778	0.103566
9	8.6	8.61	8.52	8.57667	0.0493288	7.63	8	7.81	7.81333	0.185023		1.29333	0.813333	0.946667	1.01778	0.247775
10	8.6	8.71	8.61	8.64	0.0608276	7.72	7.91	7.77	7.8	0.0984886		1.17333	1.06667	1.12	1.12	0.0533333
11	9.45	9.22	9.41	9.36	0.122882	7.92	7.91	7.95	7.92667	0.0208167		2.04	1.74667	1.94667	1.91111	0.149864
12	9.4	9.32	9.32	9.34667	0.046188	7.71	7.8	7.88	7.79667	0.085049		2.25333	2.02667	1.92	2.06667	0.170229
13	9.17	9.18	9.25	9.2	0.043589	7.45	7.63	7.86	7.64667	0.205508		2.29333	2.06667	1.85333	2.07111	0.220034
14	9.2	9.13	8.24	8.85667	0.535195	7.93	7.93	7.98	7.94667	0.0288675		1.69333	1.6	0.346667	1.21333	0.752005
DUP 9	8.62	8.8	9	8.80667	0.190088	7.68	7.67	7.85	7.73333	0.10116		1.25333	1.50667	1.53333	1.43111	0.154536
Recovery	9			102.682	%				98.9761	%		12			140.611	%
	1	2	3	Avg	St. Dev	1	2	3	Avg	St. Dev		BOD-A	BOD-B	BOD-C	Avg	St. Dev
FB	8.75			8.75	#DIV/0!	8.03			8.03	#DIV/0!		0.96	0	0	0.32	0.554256
Trip Blank	8.73	X	X	X	X	7.97	X	X	X	X		1.01333	X	X	X	X
	100% DO (mg/L) - Initial (Day 0)					100% DO (mg/L) - Final (Day 5)						100% Final BOD (mg/L)
Site	A	B	C	Avg	St. Dev	A	B	C	Avg	St Dev		BOD-A	BOD-B	BOD-C	Avg	St. Dev
1	8.28	8.43	8.34	8.35	0.0754983	6.91	8.14	8.15	7.73333	0.713045		1.37	0.29	0.19	0.616667	0.654319
2	8.5	8.44	8.45	8.46333	0.0321455	8.09	7.85	7.78	7.90667	0.162583		0.41	0.59	0.67	0.556667	0.133167
3	8.6	8.56	8.56	8.57333	0.023094	7.6	8.24	8.06	7.96667	0.330051		1	0.32	0.5	0.606667	0.352326
4	8.67	8.65	8.68	8.66667	0.0152753	8.2	8.15	8.02	8.12333	0.0929157		0.47	0.5	0.66	0.543333	0.102144
5	8.6	8.51	8.58	8.56333	0.0472582	7.7	7.87	7.71	7.76	0.0953939		0.9	0.64	0.87	0.803333	0.142244
6	8.48	8.48	8.43	8.46333	0.0288675	8.17	8.17	8.07	8.13667	0.057735		0.31	0.31	0.36	0.326667	0.0288675
7	8.26	8.23	8.25	8.24667	0.0152753	7.99	7.64	7.83	7.82	0.175214		0.27	0.59	0.42	0.426667	0.160104
8	8.13	8.14	8.16	8.14333	0.0152753	7.83	7.79	7.85	7.82333	0.0305505		0.3	0.35	0.31	0.32	0.0264575
9	8.16	8.19	8.21	8.18667	0.0251661	7.62	7.84	7.74	7.73333	0.110151		0.54	0.35	0.47	0.453333	0.0960902
10	9.1	9.08	9.16	9.11333	0.0416333	7.92	8.2	8	8.04	0.144222		1.18	0.88	1.16	1.07333	0.16773
11	9.04	9.96	9.15	9.38333	0.502427	7.84	7.95	7.85	7.88	0.0608276		1.2	2.01	1.3	1.50333	0.441626
12	8.95	8.89	8.89	8.91	0.034641	7.86	7.94	7.75	7.85	0.0953939		1.09	0.95	1.14	1.06	0.0984886
13	8.84	8.83	8.83	8.83333	0.0057735	7.82	7.92	7.83	7.85667	0.0550757		1.02	0.91	1	0.976667	0.0585947
14	8.72	8.69	8.8	8.73667	0.0568624	7.44	7.63	7.53	7.53333	0.0950438		1.28	1.06	1.27	1.20333	0.124231
DUP 9	8.18	8.3	8.59	8.35667	0.210792	7.72	7.91	7.97	7.86667	0.130512		0.46	0.39	0.62	0.49	0.117898
Recovery	9			102.077	%				101.724	%				0	108.088	%
	1	2	3	Avg	St. Dev	1	2	3	Avg	St. Dev		BOD-A	BOD-B	BOD-C	Axg	St. Dev
FB	8.2			8.2	#DIV/0!	7.7			7.7	#DIV/0!		0.5	0	0	0.166667	0.288675
Trip Blank	8.13	X	X	X	X	7.56	X	X	X	X		0.57	X	X	X	X
Reviewed: B.Evanshen

## Sheet: Nov 04
Sinking Creek - Biochemical Oxygen Demand (BOD) - November 2004
												SAMPLES WERE NOT RUN ON DAY 5
Sampled by:			Date:
	25% DO (mg/L) - Initial (Day 0)					25% DO (mg/L) - Final (Day 5)						25% Final BOD (mg/L)
Site	A	B	C	Avg	St. Dev	A	B	C	Avg	St. Dev		BOD-A	BOD-B	BOD-C	Avg	St. Dev
1				#DIV/0!	#DIV/0!				#DIV/0!	#DIV/0!		0	0	0	0	0
2				#DIV/0!	#DIV/0!				#DIV/0!	#DIV/0!		0	0	0	0	0
3				#DIV/0!	#DIV/0!				#DIV/0!	#DIV/0!		0	0	0	0	0
4				#DIV/0!	#DIV/0!				#DIV/0!	#DIV/0!		0	0	0	0	0
5				#DIV/0!	#DIV/0!				#DIV/0!	#DIV/0!		0	0	0	0	0
6				#DIV/0!	#DIV/0!				#DIV/0!	#DIV/0!		0	0	0	0	0
7				#DIV/0!	#DIV/0!				#DIV/0!	#DIV/0!		0	0	0	0	0
8				#DIV/0!	#DIV/0!				#DIV/0!	#DIV/0!		0	0	0	0	0
9				#DIV/0!	#DIV/0!				#DIV/0!	#DIV/0!		0	0	0	0	0
10				#DIV/0!	#DIV/0!				#DIV/0!	#DIV/0!		0	0	0	0	0
11				#DIV/0!	#DIV/0!				#DIV/0!	#DIV/0!		0	0	0	0	0
12				#DIV/0!	#DIV/0!				#DIV/0!	#DIV/0!		0	0	0	0	0
13				#DIV/0!	#DIV/0!				#DIV/0!	#DIV/0!		0	0	0	0	0
14				#DIV/0!	#DIV/0!				#DIV/0!	#DIV/0!		0	0	0	0	0
dup				#DIV/0!	#DIV/0!				#DIV/0!	#DIV/0!		0	0	0	0	0
dup=
	1	2	3	Avg	St. Dev	1	2	3	Avg	St. Dev		BOD-A	BOD-B	BOD-C	Avg	St. Dev
FB				#DIV/0!	#DIV/0!				#DIV/0!	#DIV/0!		0	0	0	0	0
Trip Blank		X	X	X	X		X	X	X	X		0	X	X	X	X
	75% DO (mg/L) - Initial (Day 0)					75% DO (mg/L) - Final (Day 5)						75% Final BOD (mg/L)
Site	A	B	C	Avg	St. Dev	A	B	C	Avg	St Dev		BOD-A	BOD-B	BOD-C	Avg	St. Dev
1	9.9	10.18	10.28	10.12	0.196977				#DIV/0!	#DIV/0!		13.2	13.5733	13.7067	13.4933	0.262636
2	10.17	10.24	10.31	10.24	0.07				#DIV/0!	#DIV/0!		13.56	13.6533	13.7467	13.6533	0.0933333
3	10.27	10.24	10.38	10.2967	0.0737111				#DIV/0!	#DIV/0!		13.6933	13.6533	13.84	13.7289	0.0982815
4	10.31	10.41	10.42	10.38	0.0608276				#DIV/0!	#DIV/0!		13.7467	13.88	13.8933	13.84	0.0811035
5	10.04	10.15	10.15	10.1133	0.0635085				#DIV/0!	#DIV/0!		13.3867	13.5333	13.5333	13.4844	0.084678
6	10.24	10.17	10.1	10.17	0.07				#DIV/0!	#DIV/0!		13.6533	13.56	13.4667	13.56	0.0933333
7	9.79		9.79	9.79	0				#DIV/0!	#DIV/0!		13.0533	0	13.0533	8.70222	7.53635
8	9.42	9.51	9.58	9.50333	0.0802081				#DIV/0!	#DIV/0!		12.56	12.68	12.7733	12.6711	0.106944
9	9.67	9.77	9.77	9.73667	0.057735				#DIV/0!	#DIV/0!		12.8933	13.0267	13.0267	12.9822	0.07698
10	9.75	9.82	9.76	9.77667	0.0378594				#DIV/0!	#DIV/0!		13	13.0933	13.0133	13.0356	0.0504792
11	9.75	9.77	9.76	9.76	0.01				#DIV/0!	#DIV/0!		13	13.0267	13.0133	13.0133	0.0133333
12	9.76	9.78	9.8	9.78	0.02				#DIV/0!	#DIV/0!		13.0133	13.04	13.0667	13.04	0.0266667
13	9.63	9.21	9.64	9.49333	0.245425				#DIV/0!	#DIV/0!		12.84	12.28	12.8533	12.6578	0.327233
14	9.61	9.65	9.61	9.62333	0.023094				#DIV/0!	#DIV/0!		12.8133	12.8667	12.8133	12.8311	0.030792
DUP 10	9.66	9.7	9.69	9.68333	0.0208167				#DIV/0!	#DIV/0!		12.88	12.9333	12.92	12.9111	0.0277555
Recovery				99.0453	%							0
		2	3	Avg	St. Dev	1	2	3	Avg	St. Dev		BOD-A	BOD-B	BOD-C	Avg	St. Dev
FB	9.2			9.2	#DIV/0!				#DIV/0!	#DIV/0!		12.2667	0	0	4.08889	7.08216
Trip Blank	9.46	X	X	X	X		X	X	X	X		12.6133	X	X	X	X
	100% DO (mg/L) - Initial (Day 0)					100% DO (mg/L) - Final (Day 5)						100% Final BOD (mg/L)
Site	A	B	C	Avg	St. Dev	A	B	C	Avg	St Dev		BOD-A	BOD-B	BOD-C	Avg	St. Dev
1	9.82	9.86	9.86	9.84667	0.023094				#DIV/0!	#DIV/0!		9.82	9.86	9.86	9.84667	0.023094
2	9.84	9.83	9.89	9.85333	0.0321455				#DIV/0!	#DIV/0!		9.84	9.83	9.89	9.85333	0.0321455
3	9.98	9.87	9.98	9.94333	0.0635085				#DIV/0!	#DIV/0!		9.98	9.87	9.98	9.94333	0.0635085
4	10.03	10.08	10.04	10.05	0.0264575				#DIV/0!	#DIV/0!		10.03	10.08	10.04	10.05	0.0264575
5	9.66	9.71	9.7	9.69	0.0264575				#DIV/0!	#DIV/0!		9.66	9.71	9.7	9.69	0.0264575
6	9.76	9.71	9.65	9.70667	0.0550757				#DIV/0!	#DIV/0!		9.76	9.71	9.65	9.70667	0.0550757
7	9.35		9.31	9.33	0.0282843				#DIV/0!	#DIV/0!		9.35	0	9.31	6.22	5.38672
8	9	9.04	9.08	9.04	0.04				#DIV/0!	#DIV/0!		9	9.04	9.08	9.04	0.04
9	9.33	9.38	9.35	9.35333	0.0251661				#DIV/0!	#DIV/0!		9.33	9.38	9.35	9.35333	0.0251661
10	9.36	9.39	9.37	9.37333	0.0152753				#DIV/0!	#DIV/0!		9.36	9.39	9.37	9.37333	0.0152753
11	9.42	9.39	9.35	9.38667	0.0351188				#DIV/0!	#DIV/0!		9.42	9.39	9.35	9.38667	0.0351188
12	9.4	9.41	9.4	9.40333	0.0057735				#DIV/0!	#DIV/0!		9.4	9.41	9.4	9.40333	0.0057735
13	9.24	9.66	9.25	9.38333	0.239653				#DIV/0!	#DIV/0!		9.24	9.66	9.25	9.38333	0.239653
14	9.17	9.22	9.2	9.19667	0.0251661				#DIV/0!	#DIV/0!		9.17	9.22	9.2	9.19667	0.0251661
DUP 10	9.36	9.33	9.3	9.33	0.03				#DIV/0!	#DIV/0!		9.36	9.33	9.3	9.33	0.03
Recovery				99.5377	%									0
	1	2	3	Avg	St. Dev	1	2	3	Avg	St. Dev		BOD-A	BOD-B	BOD-C	Axg	St. Dev
FB	8.94			8.94	#DIV/0!				#DIV/0!	#DIV/0!		8.94	0	0	2.98	5.16151
Trip Blank	8.94	X	X	X	X		X	X	X	X		8.94	X	X	X	X
Reviewed: B.Evanshen

## Sheet: Feb 05
Sinking Creek - Biochemical Oxygen Demand (BOD) - February 2005
Sampled by: J. Wilhoit			Date 0: 2/16/05			Day 5: 2/21/05
	75% DO (mg/L) - Initial (Day 0)					75% DO (mg/L) - Final (Day 5)						75% Final BOD (mg/L)
Site	A	B	C	Avg	St. Dev	A	B	C	Avg	St Dev		BOD-A	BOD-B	BOD-C	Avg	St. Dev
1	10.95	11.02	11.03	11	0.043589	9.68	8.78	9.04	9.16667	0.463177		1.69333	2.98667	2.65333	2.44444	0.671494
2	10.99	11.03	11.04	11.02	0.0264575	9.47	9.54	9.35	9.45333	0.0960902		2.02667	1.98667	2.25333	2.08889	0.143811
3	10.97	11.08	11.09	11.0467	0.0665833	9.53	9.66	9.55	9.58	0.07		1.92	1.89333	2.05333	1.95556	0.0857213
4	10.89	10.94	10.98	10.9367	0.0450925	9.13	9.28	9.15	9.18667	0.0814453		2.34667	2.21333	2.44	2.33333	0.11392
5	10.62	10.64	10.69	10.65	0.0360555	9.38	9.28	9.35	9.33667	0.051316		1.65333	1.81333	1.78667	1.75111	0.0857213
6	no sample
7	10.6	10.63	10.66	10.63	0.03	9.31	9.32	9.35	9.32667	0.0208167		1.72	1.74667	1.74667	1.73778	0.015396
8	10.82	10.89	10.95	10.8867	0.0650641	9.24	9.57	9.23	9.34667	0.193477		2.10667	1.76	2.29333	2.05333	0.270637
9	10.98	10.99	11.03	11	0.0264575	9.37	9.27	9.48	9.37333	0.10504		2.14667	2.29333	2.06667	2.16889	0.114956
10	10.97	11	11.1	11.0233	0.0680686	9.71	9.63	9.43	9.59	0.144222		1.68	1.82667	2.22667	1.91111	0.282947
11	10.83	10.88	10.92	10.8767	0.0450925	10.06	9.2	9.01	9.42333	0.559494		1.02667	2.24	2.54667	1.93778	0.803806
12	10.95	10.97	10.93	10.95	0.02	9.11	9.14	8.59	8.94667	0.309246		2.45333	2.44	3.12	2.67111	0.388806
13	10.88	10.95	10.97	10.9333	0.0472582	9.42	9.38	9.29	9.36333	0.0665833		1.94667	2.09333	2.24	2.09333	0.146667
14	10.82	10.91	10.94	10.89	0.06245	9.66	9.91	10.02	9.86333	0.184481		1.54667	1.33333	1.22667	1.36889	0.162936
DUP 5	10.45	10.43	10.44	10.44	0.01	9.17	9.45	9.24	9.28667	0.145717		1.70667	1.30667	1.6	1.53778	0.207132
%Recovery				98.0282					99.4645						87.8173
	1	2	3	Avg	St. Dev	1	2	3	Avg	St. Dev		BOD-A	BOD-B	BOD-C	Avg	St. Dev
FB	9.18	X	X	9.18	#DIV/0!	8.7			8.7	#DIV/0!		0.64	#VALUE!	#VALUE!	#VALUE!	#VALUE!
Trip Blank	9.75	X	X	X	X	9.11	X	X	X	X		0.853333	X	X	X	X
	100% DO (mg/L) - Initial (Day 0)					100% DO (mg/L) - Final (Day 5)						100% Final BOD (mg/L)
Site	A	B	C	Avg	St. Dev	A	B	C	Avg	St Dev		BOD-A	BOD-B	BOD-C	Avg	St. Dev
1	10.85	10.82	10.82	10.83	0.0173205	9.11	9.21	8.93	9.08333	0.141892		1.74	1.61	1.89	1.74667	0.140119
2	10.87	10.86	10.85	10.86	0.01	9.55	9.29	9.27	9.37	0.156205		1.32	1.57	1.58	1.49	0.147309
3	10.92	10.91	10.97	10.9333	0.0321455	9.51	9.47	9.52	9.5	0.0264575		1.41	1.44	1.45	1.43333	0.0208167
4	10.84	10.84	10.84	10.84	2.17558e-15	9.37	9.24	9.16	9.25667	0.105987		1.47	1.6	1.68	1.58333	0.105987
5	10.45	10.44	10.48	10.4567	0.0208167	8.93	9.02	9.01	8.98667	0.0493288		1.52	1.42	1.47	1.47	0.05
6	No sample
7	10.47	10.48	10.44	10.4633	0.0208167	9.05	9.2	8.95	9.06667	0.125831		1.42	1.28	1.49	1.39667	0.106927
8	10.79	10.77	10.82	10.7933	0.0251661	9.16	9.18	8.99	9.11	0.104403		1.63	1.59	1.83	1.68333	0.128582
9	10.91	10.91	10.96	10.9267	0.0288675	9.33	9.28	9.34	9.31667	0.0321455		1.58	1.63	1.62	1.61	0.0264575
10	10.98	10.94	11.01	10.9767	0.0351188	9.43	9.57	9.54	9.51333	0.0737111		1.55	1.37	1.47	1.46333	0.090185
11	10.86	10.84	10.88	10.86	0.02	9.19	8.76	9.18	9.04333	0.245425		1.67	2.08	1.7	1.81667	0.228546
12	10.94	10.95	10.9	10.93	0.0264575	9.36	9.19	8.47	9.00667	0.472476		1.58	1.76	2.43	1.92333	0.447921
13	10.9	10.93	10.92	10.9167	0.0152753	9.23	9.34	9.29	9.28667	0.0550757		1.67	1.59	1.63	1.63	0.04
14	10.91	10.93	10.91	10.9167	0.011547	9.9	9.91	9.79	9.86667	0.0665833		1.01	1.02	1.12	1.05	0.0608276
DUP 5	10.46	10.3	10.25	10.3367	0.109697	9.01	9.29	9.02	9.10667	0.15885		1.45	1.01	1.23	1.23	0.22
%Recovery				98.8524					101.335						83.6735
	1	2	3	Avg	St. Dev	1	2	3	Avg	St. Dev		BOD-A	BOD-B	BOD-C	Axg	St. Dev
FB	8.03			8.03	#DIV/0!	8.26			8.26	#DIV/0!		-0.23	0	0	-0.0766667	0.132791
Trip Blank	9.38	X	X	X	X	8.88	X	X	X	X		0.5	X	X	X	X
Reviewed: B.Evanshen

## Sheet: May 05
Sinking Creek - Biochemical Oxygen Demand (BOD) - May 2005
Sampled by:			Date: 5/18/05
	75% DO (mg/L) - Initial (Day 0)					75% DO (mg/L) - Final (Day 5)						75% Final BOD (mg/L)
Site	A	B	C	Avg	St. Dev	A	B	C	Avg	St Dev		BOD-A	BOD-B	BOD-C	Avg	St. Dev
1	9.89	9.95	9.8	9.88	0.0754983	7.39	7.99	8.69	8.02333	0.650641		3.33333	2.61333	1.48	2.47556	0.934317
2	10.03	10.02	10.07	10.04	0.0264575	8.58	8.68	0.23	5.83	4.85		1.93333	1.78667	13.12	5.61333	6.50138
3	10.06	10.05	10.08	10.0633	0.0152753	7.72	4.68	8.43	6.94333	1.99199		3.12	7.16	2.2	4.16	2.63848
4	10.05	10.06	10.08	10.0633	0.0152753	8.48	8.46	8.46	8.46667	0.011547		2.09333	2.13333	2.16	2.12889	0.0335548
5	9.79	9.75	9.76	9.76667	0.0208167	8.4	8.09	7.65	8.04667	0.376873		1.85333	2.21333	2.81333	2.29333	0.484974
6	9.86	9.86	9.87	9.86333	0.0057735	8.64	7.8	7.46	7.96667	0.607399		1.62667	2.74667	3.21333	2.52889	0.815444
7	9.74	9.81	9.86	9.80333	0.0602771	8.59	8.76	8.73	8.69333	0.0907377		1.53333	1.4	1.50667	1.48	0.0705534
8	10.4	10.36	10.37	10.3767	0.0208167	8.97	9	9.15	9.04	0.0964365		1.90667	1.81333	1.62667	1.78222	0.142569
9	9.98	10.02	10.04	10.0133	0.0305505	8.07	8.19	8.19	8.15	0.069282		2.54667	2.44	2.46667	2.48444	0.0555111
10	10.24	10.26	10.28	10.26	0.02	9.19	9.17	9.11	9.15667	0.0416333		1.4	1.45333	1.56	1.47111	0.081468
11	10.23	10.19	10.19	10.2033	0.023094	9.02	9.06	8.97	9.01667	0.0450925		1.61333	1.50667	1.62667	1.58222	0.0657718
12	10.27	10.3	10.31	10.2933	0.0208167	9.19	9.29	8.46	8.98	0.4531		1.44	1.34667	2.46667	1.75111	0.621444
13	10.21	10.18	10.19	10.1933	0.0152753	9.26	9.14	9.12	9.17333	0.0757188		1.26667	1.38667	1.42667	1.36	0.0832666
14	10.17	10.18	10.14	10.1633	0.0208167	9.16	9.16	9.01	9.11	0.0866025		1.34667	1.36	1.50667	1.40444	0.0887777
DUP 12	10.17	10.12	10.15	10.1467	0.0251661	8.9	8.96	9.2	9.02	0.158745		1.69333	1.54667	1.26667	1.50222	0.216778
				98.5751					100.445						85.7868
	1	2	3	Avg	St. Dev	1	2	3	Avg	St. Dev		BOD-A	BOD-B	BOD-C	Avg	St. Dev
FB	9.27	X	X	9.27	#DIV/0!	8.53			8.53	#DIV/0!		0.986667	#VALUE!	#VALUE!	#VALUE!	#VALUE!
Trip Blank	9.18	X	X	X	X	8.58	X	X	X	X		0.8	X	X	X	X
	100% DO (mg/L) - Initial (Day 0)					100% DO (mg/L) - Final (Day 5)						100% Final BOD (mg/L)
Site	A	B	C	Avg	St. Dev	A	B	C	Avg	St Dev		BOD-A	BOD-B	BOD-C	Avg	St. Dev
1	9.84	9.83	10.01	9.89333	0.10116	8.73	8.12	5.81	7.55333	1.54027		1.11	1.71	4.2	2.34	1.63851
2	9.78	9.8	9.86	9.81333	0.0416333	8.43	8.46	8.42	8.43667	0.0208167		1.35	1.34	1.44	1.37667	0.0550757
3	9.94	9.9	9.93	9.92333	0.0208167	8.72	8.52	7.96	8.4	0.393954		1.22	1.38	1.97	1.52333	0.395011
4	9.89	9.91	9.92	9.90667	0.0152753	8.51	8.54	8.34	8.46333	0.107858		1.38	1.37	1.58	1.44333	0.118462
5	9.62	9.58	9.58	9.59333	0.023094	8.38	8.39	8.13	8.3	0.147309		1.24	1.19	1.45	1.29333	0.137961
6	9.7	9.68	9.72	9.7	0.02	8.68	7.88	7.41	7.99	0.642106		1.02	1.8	2.31	1.71	0.649692
7	9.71	9.73	9.73	9.72333	0.011547	8.66	8.76	8.5	8.64	0.131149		1.05	0.97	1.23	1.08333	0.133167
8	10.32	10.33	10.37	10.34	0.0264575	8.79	9.02	9.01	8.94	0.13		1.53	1.31	1.36	1.4	0.115326
9	9.86	9.81	9.83	9.83333	0.0251661	7.97	7.88	7.97	7.94	0.0519615		1.89	1.93	1.86	1.89333	0.0351188
10	10.05	10.07	10.08	10.0667	0.0152753	9.14	9.05	9.12	9.10333	0.0472582		0.91	1.02	0.96	0.963333	0.0550757
11	10.08	10.01	10.04	10.0433	0.0351188	8.64	8.82	8.99	8.81667	0.175024		1.44	1.19	1.05	1.22667	0.197569
12	10.12	10.13	10.12	10.1233	0.0057735	8.97	9.15	8.54	8.88667	0.313422		1.15	0.98	1.58	1.23667	0.309246
13	10.06	10.04	10.06	10.0533	0.011547	9.05	8.98	9.15	9.06	0.08544		1.01	1.06	0.91	0.993333	0.0763763
14	10.01	10.02	10.02	10.0167	0.0057735	8.99	9.22	8.99	9.06667	0.132791		1.02	0.8	1.03	0.95	0.13
DUP 12	10.08	10.07	10.13	10.0933	0.0321455	9.15	9.18	8.96	9.09667	0.119304		0.93	0.89	1.17	0.996667	0.151438
				99.7037					102.363						80.593
	1	2	3	Avg	St. Dev	1	2	3	Avg	St. Dev		BOD-A	BOD-B	BOD-C	Axg	St. Dev
FB	8.94			8.94	#DIV/0!	8.44			8.44	#DIV/0!		0.5	0	0	0.166667	0.288675
Trip Blank	8.85	X	X	X	X	8.39	X		X	X		0.46	X	X	X	X
Reviewed: B.Evanshen

## Sheet: Aug 05
Sinking Creek - Biochemical Oxygen Demand (BOD) - August 2005
Sampled by: JC			Date: 8.10.05
	75% DO (mg/L) - Initial (Day 0)					75% DO (mg/L) - Final (Day 5)						75% Final BOD (mg/L)
Site	A	B	C	Avg	St. Dev	A	B	C	Avg	St Dev		BOD-A	BOD-B	BOD-C	Avg	St. Dev
1	8.9	8.89	9.02	8.93667	0.0723418	8.19	8.27	8.23	8.23	0.04		0.946667	0.826667	1.05333	0.942222	0.113399
2	8.84	8.85	8.78	8.82333	0.0378594	8.12	8.15	8.06	8.11	0.0458258		0.96	0.933333	0.96	0.951111	0.015396
3	8.85	8.81	8.8	8.82	0.0264575	8.18	8.07	8.15	8.13333	0.0568624		0.893333	0.986667	0.866667	0.915556	0.0630109
4	8.84	8.87	8.85	8.85333	0.0152753	8.12	8.32	8.06	8.16667	0.136137		0.96	0.733333	1.05333	0.915556	0.164565
5	8.92	8.79	8.83	8.84667	0.0665833	8.36	8.07	8	8.14333	0.190875		0.746667	0.96	1.10667	0.937778	0.181026
6	8.71	8.69	8.71	8.70333	0.011547	7.94	8.06	8.2	8.06667	0.130128		1.02667	0.84	0.68	0.848889	0.173504
7	8.56	8.56	8.66	8.59333	0.057735	7.96	7.97	8.13	8.02	0.0953939		0.8	0.786667	0.706667	0.764444	0.0504792
8	8.83	8.82	8.83	8.82667	0.0057735	8.18	8.18	8.08	8.14667	0.057735		0.866667	0.853333	1	0.906667	0.0811035
9	8.68	8.76	8.8	8.74667	0.061101	8.14	7.98	7.87	7.99667	0.135769		0.72	1.04	1.24	1	0.262298
10	9.01	9.01	9	9.00667	0.0057735	8.4	8.28	7.98	8.22	0.216333		0.813333	0.973333	1.36	1.04889	0.281056
11	8.86	8.87	8.85	8.86	0.01	8.46	8.19	8.13	8.26	0.175784		0.533333	0.906667	0.96	0.8	0.232475
12	8.72	8.7	8.7	8.70667	0.011547	7.89	7.86	8.18	7.97667	0.17673		1.10667	1.12	0.693333	0.973333	0.242579
13	8.56	8.55	8.54	8.55	0.01	8.11	8.17	8.13	8.13667	0.0305505		0.6	0.506667	0.546667	0.551111	0.0468251
14	8.57	8.59	8.54	8.56667	0.0251661	8.24	8.13	8.11	8.16	0.07		0.44	0.613333	0.573333	0.542222	0.0907581
DUP 7	8.79	8.69	8.82	8.76667	0.0680686	8.14	8.08	8.02	8.08	0.06		0.866667	0.813333	1.06667	0.915556	0.133555
%Recovery				102.017					100.748						119.767
	1	2	3	Avg	St. Dev	1	2	3	Avg	St. Dev		BOD-A	BOD-B	BOD-C	Avg	St. Dev
FB	8.67	X	X	8.67	#DIV/0!	8.35			8.35	#DIV/0!		0.426667	#VALUE!	#VALUE!	#VALUE!	#VALUE!
Trip Blank	8.73	X	X	X	X	8.4	X	X	X	X		0.44	X	X	X	X
	100% DO (mg/L) - Initial (Day 0)					100% DO (mg/L) - Final (Day 5)						100% Final BOD (mg/L)
Site	A	B	C	Avg	St. Dev	A	B	C	Avg	St Dev		BOD-A	BOD-B	BOD-C	Avg	St. Dev
1	8.9	8.94	9.11	8.98333	0.111505	8.21	8.4	8.51	8.37333	0.151767		0.69	0.54	0.6	0.61	0.0754983
2	8.91	8.97	8.9	8.92667	0.0378594	8.21	8.37	8.29	8.29	0.08		0.7	0.6	0.61	0.636667	0.0550757
3	8.92	8.88	8.89	8.89667	0.0208167	8.42	8.29	8.28	8.33	0.0781025		0.5	0.59	0.61	0.566667	0.0585947
4	8.97	9	8.98	8.98333	0.0152753	8.36	8.15	8.2	8.23667	0.109697		0.61	0.85	0.78	0.746667	0.123423
5	8.77	8.86	8.92	8.85	0.0754983	7.94	8.27	8.37	8.19333	0.225019		0.83	0.59	0.55	0.656667	0.151438
6	8.79	8.78	8.78	8.78333	0.0057735	8.18	8.39	8.34	8.30333	0.109697		0.61	0.39	0.44	0.48	0.115326
7	8.58	8.61	8.72	8.63667	0.0737111	8.28	8.26	8.26	8.26667	0.011547		0.3	0.35	0.46	0.37	0.0818535
8	8.9	8.89	8.9	8.89667	0.0057735	8.37	8.37	8.4	8.38	0.0173205		0.53	0.52	0.5	0.516667	0.0152753
9	8.69	8.81	8.85	8.78333	0.0832666	8.09	8.15	8.18	8.14	0.0458258		0.6	0.66	0.67	0.643333	0.0378594
10	9.13	9.14	9.17	9.14667	0.0208167	8.52	8.66	8.6	8.59333	0.0702377		0.61	0.48	0.57	0.553333	0.0665833
11	8.9	8.93	8.91	8.91333	0.0152753	8.22	8.25	8.07	8.18	0.0964365		0.68	0.68	0.84	0.733333	0.092376
12	8.76	8.74	8.74	8.74667	0.011547	8.08	8.05	8.02	8.05	0.03		0.68	0.69	0.72	0.696667	0.0208167
13	8.57	8.55	8.54	8.55333	0.0152753	8.2	8.22	8.2	8.20667	0.011547		0.37	0.33	0.34	0.346667	0.0208167
14	8.56	8.59	8.55	8.56667	0.0208167	8.21	8.29	8.27	8.25667	0.0416333		0.35	0.3	0.28	0.31	0.0360555
DUP 7	8.88	8.74	8.9	8.84	0.087178	8.32	8.24	8.15	8.23667	0.085049		0.56	0.5	0.75	0.603333	0.130512
%Recovery				102.354					99.6371					0	163.063
	1	2	3	Avg	St. Dev	1	2	3	Avg	St. Dev		BOD-A	BOD-B	BOD-C	Axg	St. Dev
FB	8.7			8.7	#DIV/0!	8.4			8.4	#DIV/0!		0.3	0	0	0.1	0.173205
Trip Blank	8.74	X	X	X	X	8.54	X		X	X		0.2	X	X	X	X
Reviewed: B.Evanshen

## Sheet: Nov 05
Sinking Creek - Biochemical Oxygen Demand (BOD) - November 2005
Sampled by: J.Culver			Day 0: 11-09-05			Day 5: 11-14-05
	75% DO (mg/L) - Initial (Day 0)					75% DO (mg/L) - Final (Day 5)						75% Final BOD (mg/L)
Site	A	B	C	Avg	St. Dev	A	B	C	Avg	St Dev		BOD-A	BOD-B	BOD-C	Avg	St. Dev
1	DRY	DRY	DRY			DRY	DRY	DRY
2	10.27	10.43	10.35	10.35	0.08	8.82	9.06	8.96	8.94667	0.120554		1.93333	1.82667	1.85333	1.87111	0.0555111
3	10.61	10.57	10.6	10.5933	0.0208167	9.39	9.22	9.3	9.30333	0.085049		1.62667	1.8	1.73333	1.72	0.0874325
4	10.59	10.56	10.76	10.6367	0.107858	9.2	9.25	9.21	9.22	0.0264575		1.85333	1.74667	2.06667	1.88889	0.162936
5	10.34	10.22	10.23	10.2633	0.0665833	9.06	8.88	8.72	8.88667	0.170098		1.70667	1.78667	2.01333	1.83556	0.159071
6	10.06	10.12	10.18	10.12	0.06	9.14	8.72	9.09	8.98333	0.22942		1.22667	1.86667	1.45333	1.51556	0.324505
7	9.57	9.7	9.69	9.65333	0.0723418	8.73	8.92	8.9	8.85	0.104403		1.12	1.04	1.05333	1.07111	0.0428607
8	9.32	9.56	9.41	9.43	0.121244	8.16	8.29	8.16	8.20333	0.0750555		1.54667	1.69333	1.66667	1.63556	0.0781262
9	9.41	9.61	9.45	9.49	0.10583	7.89	8.33	7.9	8.04	0.251197		2.02667	1.70667	2.06667	1.93333	0.197315
10	10.05	10.07	10.08	10.0667	0.0152753	8.82	9.01	8.91	8.91333	0.0950438		1.64	1.41333	1.56	1.53778	0.114956
11	10.25	10.23	10.27	10.25	0.02	8.59	8.72	9.09	8.8	0.259422		2.21333	2.01333	1.57333	1.93333	0.327414
12	DRY	DRY	DRY			DRY	DRY	DRY
13	9.94	9.96	9.94	9.94667	0.011547	8.51	7.88	7.73	8.04	0.413884		1.90667	2.77333	2.94667	2.54222	0.557189
14	9.85	9.88	9.97	9.9	0.06245	7.66	7.94	8.01	7.87	0.185203		2.92	2.58667	2.61333	2.70667	0.185233
DUP 9		9.55	9.53	9.54	0.0141421		7.42	7.45	7.435	0.0212132			2.84	2.77333	2.80667	0.0471405
%Recovery				100.527					92.4751						145.172
	1	2	3	Avg	St. Dev	1	2	3	Avg	St. Dev		BOD-A	BOD-B	BOD-C	Avg	St. Dev
FB	9.21	X	X	9.21	#DIV/0!	8.11			8.11	#DIV/0!		1.46667	#VALUE!	#VALUE!	#VALUE!	#VALUE!
Trip Blank	9.13	X	X	X	X	8.02	X	X	X	X		1.48	X	X	X	X
	100% DO (mg/L) - Initial (Day 0)					100% DO (mg/L) - Final (Day 5)						100% Final BOD (mg/L)
Site	A	B	C	Avg	St. Dev	A	B	C	Avg	St Dev		BOD-A	BOD-B	BOD-C	Avg	St. Dev
1	DRY	DRY	DRY			DRY	DRY	DRY
2	9.94	10.03	10.02	9.99667	0.0493288	8.68	8.75	8.61	8.68	0.07		1.26	1.28	1.41	1.31667	0.0814453
3	10.38	10.31	10.36	10.35	0.0360555	9.19	8.58	9.14	8.97	0.338674		1.19	1.73	1.22	1.38	0.30348
4	10.32	10.38	10.43	10.3767	0.0550757	9.02	8.42	9.15	8.86333	0.389401		1.3	1.96	1.28	1.51333	0.386954
5	9.98	9.81	9.8	9.86333	0.10116	8.8	8.39	8.32	8.50333	0.259294		1.18	1.42	1.48	1.36	0.158745
6	9.7	9.67	9.73	9.7	0.03	8.83	8.47	8.85	8.71667	0.213854		0.87	1.2	0.88	0.983333	0.187705
7	9.21	9.13	9.1	9.14667	0.0568624	8.34	8.55	8.42	8.43667	0.105987		0.87	0.58	0.68	0.71	0.147309
8	8.77	9.03	8.78	8.86	0.147309	7.64	7.95	7.62	7.73667	0.185023		1.13	1.08	1.16	1.12333	0.0404145
9	9.05	9.19	8.98	9.07333	0.106927	7.69	7.82	7.46	7.65667	0.1823		1.36	1.37	1.52	1.41667	0.0896289
10	9.66	9.67	9.68	9.67	0.01	8.71	8.82	8.6	8.71	0.11		0.95	0.85	1.08	0.96	0.115326
11	9.93	9.88	9.94	9.91667	0.0321455	8.36	8.43	8.04	8.27667	0.207926		1.57	1.45	1.9	1.64	0.233024
12	DRY	DRY	DRY			DRY	DRY	DRY
13	9.54	9.53	9.55	9.54	0.01	7.6	7.78	7.81	7.73	0.113578		1.94	1.75	1.74	1.81	0.112694
14	9.41	9.44	9.52	9.45667	0.0568624	7.23	7.7	7.48	7.47	0.23516		2.18	1.74	2.04	1.98667	0.224796
DUP 9	8.99	8.95	8.91	8.95	0.04	7.09	6.93	6.79	6.93667	0.150111		1.9	2.02	2.12	2.01333	0.110151
%Recovery				98.6407					90.5964						142.118
	1	2	3	Avg	St. Dev	1	2	3	Avg	St. Dev		BOD-A	BOD-B	BOD-C	Avg	St. Dev
FB	8.62	X	X	8.62	#DIV/0!	7.66			7.66	#DIV/0!		0.96	#VALUE!	#VALUE!	#VALUE!	#VALUE!
Trip Blank	8.55	X	X	X	X	7.64	X		X	X		0.91	X	X	X	X
Reviewed: B.Evanshen

## Sheet: FEB06
Sinking Creek - Biochemical Oxygen Demand (BOD)
DAY 0:	2006-02-14		ANALYST:	J.Shelton					DAY 5:	2006-02-19		ANALYST:
	25% DO (mg/L) - Initial (Day 0)					25% DO (mg/L) - Final (Day 5)						25% Final BOD (mg/L)
Site	A	B	C	Avg	St. Dev	A	B	C	Avg	St. Dev		BOD-A	BOD-B	BOD-C	Avg	St. Dev
1				#DIV/0!	#DIV/0!				#DIV/0!	#DIV/0!		0	0	0	0	0
2				#DIV/0!	#DIV/0!				#DIV/0!	#DIV/0!		0	0	0	0	0
3				#DIV/0!	#DIV/0!				#DIV/0!	#DIV/0!		0	0	0	0	0
4				#DIV/0!	#DIV/0!				#DIV/0!	#DIV/0!		0	0	0	0	0
5				#DIV/0!	#DIV/0!				#DIV/0!	#DIV/0!		0	0	0	0	0
6				#DIV/0!	#DIV/0!				#DIV/0!	#DIV/0!		0	0	0	0	0
7				#DIV/0!	#DIV/0!				#DIV/0!	#DIV/0!		0	0	0	0	0
8				#DIV/0!	#DIV/0!				#DIV/0!	#DIV/0!		0	0	0	0	0
9				#DIV/0!	#DIV/0!				#DIV/0!	#DIV/0!		0	0	0	0	0
10				#DIV/0!	#DIV/0!				#DIV/0!	#DIV/0!		0	0	0	0	0
11				#DIV/0!	#DIV/0!				#DIV/0!	#DIV/0!		0	0	0	0	0
12				#DIV/0!	#DIV/0!				#DIV/0!	#DIV/0!		0	0	0	0	0
13				#DIV/0!	#DIV/0!				#DIV/0!	#DIV/0!		0	0	0	0	0
14				#DIV/0!	#DIV/0!				#DIV/0!	#DIV/0!		0	0	0	0	0
DUP				#DIV/0!	#DIV/0!				#DIV/0!	#DIV/0!		0	0	0	0	0
			Recovery	#DIV/0!	%			Recovery	#DIV/0!	%				Recovery	#DIV/0!	%
REP				#DIV/0!	#DIV/0!				#DIV/0!	St. Dev		0	0	0	0	0
FB		X	X	X	X		X	X	X	X		0	X	X	0	X
Trip Blank		X	X	X	X		X	X	X	X		0	X	X	0	X
	75% DO (mg/L) - Initial (Day 0)					75% DO (mg/L) - Final (Day 5)						75% Final BOD (mg/L)
Site	A	B	C	Avg	St. Dev	A	B	C	Avg	St Dev		BOD-A	BOD-B	BOD-C	Avg	St. Dev
1	11.52	11.74	11.95	11.7367	0.215019	10.25	10.43	10.44	10.3733	0.106927		1.69333	1.74667	2.01333	1.81778	0.171443
2	12.19	11.99	11.95	12.0433	0.128582	10.75	10.56	10.55	10.62	0.112694		1.92	1.90667	1.86667	1.89778	0.0277555
3	12.13	12.19	12.17	12.1633	0.0305505	10.83	10.68	10.7	10.7367	0.0814453		1.73333	2.01333	1.96	1.90222	0.148673
4	11.7	11.71	11.64	11.6833	0.0378594	10.4	10.45	10.41	10.42	0.0264575		1.73333	1.68	1.64	1.68444	0.0468251
5	11.34	11.34	11.44	11.3733	0.057735	10.09	10.26	10.31	10.22	0.115326		1.66667	1.44	1.50667	1.53778	0.116492
6	11.32	11.3	11.29	11.3033	0.0152753	10.18	9.82	10.13	10.0433	0.195021		1.52	1.97333	1.54667	1.68	0.254384
7	11.78	11.75	11.9	11.81	0.0793725	10.6	10.66	10.67	10.6433	0.0378594		1.57333	1.45333	1.64	1.55556	0.0945947
8	12.04	12.13	12.1	12.09	0.0458258	10.37	10.19	10.64	10.4	0.226495		2.22667	2.58667	1.94667	2.25333	0.320832
9	11.61	11.52	11.53	11.5533	0.0493288	10.52	10.48	10.49	10.4967	0.0208167		1.45333	1.38667	1.38667	1.40889	0.03849
10	12.05	11.98	11.89	11.9733	0.0802081	10.7	10.76	10.73	10.73	0.03		1.8	1.62667	1.54667	1.65778	0.1295
11	12.54	12.53	12.6	12.5567	0.0378594	10.65	10.93	11.03	10.87	0.196977		2.52	2.13333	2.09333	2.24889	0.235639
12	12.76	12.75	12.77	12.76	0.01	11.1	11.22	10.82	11.0467	0.205264		2.21333	2.04	2.6	2.28444	0.286693
13	12.73	12.74	12.81	12.76	0.043589	10.82	10.61	10.9	10.7767	0.149778		2.54667	2.84	2.54667	2.64444	0.169356
14	13.31	12.35	12.21	12.6233	0.598777	10.18	10.59	10.54	10.4367	0.223681		4.17333	2.34667	2.22667	2.91556	1.09092
DUP	11.62	11.61	11.61	11.6133	0.0057735	9.91	10.13	10.23	10.09	0.163707		2.28	1.97333	1.84	2.03111	0.225618
			Recovery	95.4782	%			Recovery	93.977	%				Recovery	106.776	%
REP				#DIV/0!	#DIV/0!				#DIV/0!	St. Dev		0	0	0	0	0
FB	10.18	X	X	X	X	9.4	X	X	X	X		0.78	X	X	0.78	X
Trip Blank	10.22	X	X	X	X	9.4	X	X	X	X		0.82	X	X	0.82	X
												0.23
	100% DO (mg/L) - Initial (Day 0)					100% DO (mg/L) - Final (Day 5)						100% Final BOD (mg/L)
Site	A	B	C	Avg	St. Dev	A	B	C	Avg	St Dev		BOD-A	BOD-B	BOD-C	Avg	St. Dev
1	11.38	12.44	12.49	12.1033	0.626924	10.52	10.69	10.64	10.6167	0.0873689		0.86	1.75	1.85	1.48667	0.545008
2	12.49	12.5	12.43	12.4733	0.0378594	10.8	10.87	10.9	10.8567	0.051316		1.69	1.63	1.53	1.61667	0.080829
3	12.56	12.66	12.59	12.6033	0.051316	10.87	10.38	10.99	10.7467	0.323161		1.69	2.28	1.6	1.85667	0.369369
4	11.92	11.93	11.8	11.8833	0.0723418	10.36	10.5	10.29	10.3833	0.106927		1.56	1.43	1.51	1.5	0.0655744
5	11.56	11.52	11.61	11.5633	0.0450925	10.32	10.34	10.31	10.3233	0.0152753		1.24	1.18	1.3	1.24	0.06
6	11.3	11.37	11.42	11.3633	0.0602771	10.21	10.18	10.16	10.1833	0.0251661		1.09	1.19	1.26	1.18	0.08544
7	12.13	12.07	12.22	12.14	0.0754983	10.36	10.28	10.29	10.31	0.043589		1.77	1.79	1.93	1.83	0.087178
8	12.47	12.6	12.56	12.5433	0.0665833	10.35	10.38	10.33	10.3533	0.0251661		2.12	2.22	2.23	2.19	0.0608276
9	11.85	11.88	11.91	11.88	0.03	10.58	10.59	10.6	10.59	0.01		1.27	1.29	1.31	1.29	0.02
10	12.33	12.41	12.39	12.3767	0.0416333	11.02	10.93	10.92	10.9567	0.0550757		1.31	1.48	1.47	1.42	0.0953939
11	13.12	13.17	13.26	13.1833	0.070946	11.05	11.23	11.27	11.1833	0.117189		2.07	1.94	1.99	2	0.0655744
12	13.3	13.35	13.33	13.3267	0.0251661	11.38	11.07	11.07	11.1733	0.178979		1.92	2.28	2.26	2.15333	0.20232
13	13.28	13.35	12.4	13.01	0.529434	11.01	11.07	11.17	11.0833	0.080829		2.27	2.28	1.23	1.92667	0.603352
14	12.64	12.7	12.61	12.65	0.0458258	10.58	10.45	10.51	10.5133	0.0650641		2.06	2.25	2.1	2.13667	0.100167
DUP	11.83	11.82		11.825	0.00707107	10.05	10.05		10.05	0		1.78	1.77	0	1.18333	1.02481
			Recovery	93.8244	%			Recovery	93.5174	%				Recovery	64.663	%
REP				#DIV/0!	#DIV/0!				#DIV/0!	St. Dev		0	0	0	0	0
FB	10.16	X	X	X	X	9.26	X	X	X	X		0.9	X	X	0.9	X
TB	10.31	X	X	X	X		X	X	X	X			X	X	0	X
QC	10.34	X	X	X	X	not run	X	X	X	X		#VALUE!	X	X	#VALUE!	X
	Entered by:		N.Vance			Reviewed by:		B.Evanshen
	Date Entered:		2006-03-14			Date Reviewed:
		Quality Control Data Sheet										QC Calculator
* 'Analytical Result' is data from %DO chart that is used for reporting results		Sample ID	Rep.Dup.	Expected	Analytical	Accuracy	Precision	Acceptable				QC	QC Standard#:		P120-743A
			QC. Spike	Value	Result*	% Recovery	% Dev	Unacceptable					Company/Catalog#		ERA
		Sample for Rep					** <%	49.4649		* 'Certified Concentration' and 'Range' reported by manufacturer			Certified Concentration*		84.1	mg/L
		Sample REP	REP		0		#DIV/0!	#DIV/0!				Certified Low Acceptance Conc*			42.5	mg/L
		Sample for DUP			1.83		** <%	49.4649				Certified High Acceptance Conc*			126	mg/L
Dilution analyzed:		Sample DUP	DUP		1.18333		42.9204	A						Range ±	49.4649	%
		Trip Blank	TB		0			A					Volume of Standard			mL
1		Field Blank	FB		0.9			A					Diluted to			mL
		QC Lot: 123	QC	#DIV/0!		#DIV/0!				** 'Range' = %difference between 'Certified Conc' and 'Acceptance Conc'			Dilution Factor		#DIV/0!
		Acceptance Range:	Low/High	#DIV/0!	#DIV/0!			#DIV/0!				Calculated Concentration			#DIV/0!	mg/L
												Calculated Low Acceptance Range			#DIV/0!	mg/L
DUP:	7	MDL:	5									Calculated High Acceptance Range			#DIV/0!	mg/L
REP:
		Accept	x		Re-analyze		Reject					Note: If no QC is used, remove formula for 'Range'
		Reviewed By:	B.Evanshen
NOTE:

## Sheet: MAY06
Sinking Creek - Biochemical Oxygen Demand (BOD)
DAY 0:	2006-05-17		ANALYST:	B.Patton					DAY 5:	2006-05-22		ANALYST:
	25% DO (mg/L) - Initial (Day 0)					25% DO (mg/L) - Final (Day 5)						25% Final BOD (mg/L)
Site	A	B	C	Avg	St. Dev	A	B	C	Avg	St. Dev		BOD-A	BOD-B	BOD-C	Avg	St. Dev
1				#DIV/0!	#DIV/0!				#DIV/0!	#DIV/0!		0	0	0	0	0
2				#DIV/0!	#DIV/0!				#DIV/0!	#DIV/0!		0	0	0	0	0
3				#DIV/0!	#DIV/0!				#DIV/0!	#DIV/0!		0	0	0	0	0
4				#DIV/0!	#DIV/0!				#DIV/0!	#DIV/0!		0	0	0	0	0
5				#DIV/0!	#DIV/0!				#DIV/0!	#DIV/0!		0	0	0	0	0
6				#DIV/0!	#DIV/0!				#DIV/0!	#DIV/0!		0	0	0	0	0
7				#DIV/0!	#DIV/0!				#DIV/0!	#DIV/0!		0	0	0	0	0
8				#DIV/0!	#DIV/0!				#DIV/0!	#DIV/0!		0	0	0	0	0
9				#DIV/0!	#DIV/0!				#DIV/0!	#DIV/0!		0	0	0	0	0
10				#DIV/0!	#DIV/0!				#DIV/0!	#DIV/0!		0	0	0	0	0
11				#DIV/0!	#DIV/0!				#DIV/0!	#DIV/0!		0	0	0	0	0
12				#DIV/0!	#DIV/0!				#DIV/0!	#DIV/0!		0	0	0	0	0
13				#DIV/0!	#DIV/0!				#DIV/0!	#DIV/0!		0	0	0	0	0
14				#DIV/0!	#DIV/0!				#DIV/0!	#DIV/0!		0	0	0	0	0
DUP				#DIV/0!	#DIV/0!				#DIV/0!	#DIV/0!		0	0	0	0	0
			Recovery	#DIV/0!	%			Recovery	#DIV/0!	%				Recovery	#DIV/0!	%
REP				#DIV/0!	#DIV/0!				#DIV/0!	St. Dev		0	0	0	0	0
FB		X	X	X	X		X	X	X	X		0	X	X	0	X
Trip Blank		X	X	X	X		X	X	X	X		0	X	X	0	X
	75% DO (mg/L) - Initial (Day 0)					75% DO (mg/L) - Final (Day 5)						75% Final BOD (mg/L)
Site	A	B	C	Avg	St. Dev	A	B	C	Avg	St Dev		BOD-A	BOD-B	BOD-C	Avg	St. Dev
1	10.49	10.59	10.58	10.5533	0.0550757	9.36	9.51	9.35	9.40667	0.0896289		1.50667	1.44	1.64	1.52889	0.101835
2	10.47	10.57	10.64	10.56	0.08544	9.33	9.31	9.39	9.34333	0.0416333		1.52	1.68	1.66667	1.62222	0.0887777
3	10.62	10.65	10.65	10.64	0.0173205	9.56	9.02	9.38	9.32	0.274955		1.41333	2.17333	1.69333	1.76	0.384361
4	10.58	10.63	10.68	10.63	0.05	9.23	9.5	9.33	9.35333	0.136504		1.8	1.50667	1.8	1.70222	0.169356
5	10.42	10.4	10.41	10.41	0.01	9.12	9.04	8.67	8.94333	0.240069		1.73333	1.81333	2.32	1.95556	0.318143
6	10.31	9.98	10.11	10.1333	0.166233	9.1	8.69	8.98	8.92333	0.210792		1.61333	1.72	1.50667	1.61333	0.106667
7	10.17	10.14	10.22	10.1767	0.0404145	9.1	8.43	8.94	8.82333	0.349905		1.42667	2.28	1.70667	1.80444	0.434988
8	10.75	10.75	10.69	10.73	0.034641	9.41	9.39	9.58	9.46	0.104403		1.78667	1.81333	1.48	1.69333	0.185233
9	10.27	10.25	10.24	10.2533	0.0152753	8.6	8.61	8.68	8.63	0.043589		2.22667	2.18667	2.08	2.16444	0.0758165
10	10.22	10.29	10.21	10.24	0.043589	8.48	9.12	9.04	8.88	0.348712		2.32	1.56	1.56	1.81333	0.438786
11	10.42	10.52		10.47	0.0707107	9.27	9.28		9.275	0.00707107		1.53333	1.65333	0	1.06222	0.921866
12	10.47	10.45	10.5	10.4733	0.0251661	9.24	9.17	9.24	9.21667	0.0404145		1.64	1.70667	1.68	1.67556	0.0335548
13	10.4	10.45	10.47	10.44	0.0360555	9.4	9.39	9.41	9.4	0.01		1.33333	1.41333	1.41333	1.38667	0.046188
14	10.31	10.18	10.19	10.2267	0.0723418	9.24	9	9.01	9.08333	0.135769		1.42667	1.57333	1.57333	1.52444	0.084678
DUP	10.02	10.07	10.05	10.0467	0.0251661	8.75	8.71	8.81	8.75667	0.0503322		1.69333	1.81333	1.65333	1.72	0.0832666
			Recovery	94.4236	%			Recovery	93.9557	%				Recovery	97.7273	%
REP				#DIV/0!	#DIV/0!				#DIV/0!	St. Dev		0	0	0	0	0
FB	9.05	X	X	X	X	8.37	X	X	X	X		0.68	X	X	0.68	X
Trip Blank	9.01	X	X	X	X	8.35	X	X	X	X		0.66	X	X	0.66	X
												0.23
	100% DO (mg/L) - Initial (Day 0)					100% DO (mg/L) - Final (Day 5)						100% Final BOD (mg/L)
Site	A	B	C	Avg	St. Dev	A	B	C	Avg	St Dev		BOD-A	BOD-B	BOD-C	Avg	St. Dev
1	10.38	10.27	10.32	10.3233	0.0550757	9.08	9.22	9.15	9.15	0.07		1.3	1.05	1.17	1.17333	0.125033
2	10.36	10.41	10.44	10.4033	0.0404145	9.18	9.09	9.28	9.18333	0.0950438		1.18	1.32	1.16	1.22	0.087178
3	10.49	10.5	10.47	10.4867	0.0152753	8.71	9.14	9.22	9.02333	0.274287		1.78	1.36	1.25	1.46333	0.279702
4	10.48	10.49	10.46	10.4767	0.0152753	9.09	9.25	9.26	9.2	0.0953939		1.39	1.24	1.2	1.27667	0.100167
5	10.21	10.19	10.12	10.1733	0.0472582	8.89	8.97	8.25	8.70333	0.394631		1.32	1.22	1.87	1.47	0.35
6	10.03	10.01	10.1	10.0467	0.0472582	8.51	8.63	8.7	8.61333	0.0960902		1.52	1.38	1.4	1.43333	0.0757188
7	9.82	9.84	9.9	9.85333	0.0416333	8.53	8.53	8.62	8.56	0.0519615		1.29	1.31	1.28	1.29333	0.0152753
8	10.63	10.6	10.61	10.6133	0.0152753	9.08	9.32	9.25	9.21667	0.123423		1.55	1.28	1.36	1.39667	0.138684
9	10.06	10.04	10.02	10.04	0.02	8.23	8.47	8.23	8.31	0.138564		1.83	1.57	1.79	1.73	0.14
10	10.14	10.07	9.98	10.0633	0.0802081	9.06	9.22	8.94	9.07333	0.140475		1.08	0.85	1.04	0.99	0.122882
11	10.41	10.35		10.38	0.0424264	9.24	9.06		9.15	0.127279		1.17	1.29	0	0.82	0.712671
12	10.47	10.29	10.31	10.3567	0.0986577	9.46	9.28	9.1	9.28	0.18		1.01	1.01	1.21	1.07667	0.11547
13	10.39	10.38	10.29	10.3533	0.0550757	9.36	9.26	9.04	9.22	0.163707		1.03	1.12	1.25	1.13333	0.110604
14	10.29	10.23	10.17	10.23	0.06	9.24	9.08	9.03	9.11667	0.109697		1.05	1.15	1.14	1.11333	0.0550757
DUP	10.16	10.15	10.07	10.1267	0.0493288	8.78	8.9	8.97	8.88333	0.0960902		1.38	1.25	1.1	1.24333	0.140119
			Recovery	96.5671	%			Recovery	98.4485	%				Recovery	84.9658	%
REP				#DIV/0!	#DIV/0!				#DIV/0!	St. Dev		0	0	0	0	0
FB	8.87	X	X	X	X	8.06	X	X	X	X		0.81	X	X	0.81	X
TB	8.82	X	X	X	X	8.2	X	X	X	X		0.62	X	X	0.62	X
QC	9.82	X	X	X	X	7.59	X	X	X	X		2.23	X	X	2.23	X
	Entered by:		G.Hill			Reviewed by:		B.Evanshen
	Date Entered:		2006-05-30			Date Reviewed:		2006-06-23
		Quality Control Data Sheet										QC Calculator
* 'Analytical Result' is data from %DO chart that is used for reporting results		Sample ID	Rep.Dup.	Expected	Analytical	Accuracy	Precision	Acceptable				QC	QC Standard#:		P120-743A
			QC. Spike	Value	Result*	% Recovery	% Dev	Unacceptable					Company/Catalog#		ERA
		Sample for Rep					** <%	49.4649		* 'Certified Concentration' and 'Range' reported by manufacturer			Certified Concentration*		84.1	mg/L
		Sample REP	REP		0		#DIV/0!	#DIV/0!				Certified Low Acceptance Conc*			42.5	mg/L
		Sample for DUP			1.46333		** <%	49.4649				Certified High Acceptance Conc*			126	mg/L
Dilution analyzed:		Sample DUP	DUP		1.24333		16.2562	A						Range ±	49.4649	%
		Trip Blank	TB		0.62			A					Volume of Standard		15	mL
1		Field Blank	FB		0.81			A					Diluted to		300	mL
		QC Lot: 123	QC	4.205	2.23	53.0321				** 'Range' = %difference between 'Certified Conc' and 'Acceptance Conc'			Dilution Factor		0.05
		Acceptance Range:	Low/High	2.125	6.3			A				Calculated Concentration			4.205	mg/L
												Calculated Low Acceptance Range			2.125	mg/L
DUP:	3	MDL:	5									Calculated High Acceptance Range			6.3	mg/L
REP:
		Accept	x		Re-analyze		Reject					Note: If no QC is used, remove formula for 'Range'
		Reviewed By:	B.Evanshen
NOTE:

## Sheet: NOV06
Sinking Creek - Biochemical Oxygen Demand (BOD)
DAY 0:	2006-11-15		ANALYST:						DAY 5:	2006-11-20		ANALYST:
	25% DO (mg/L) - Initial (Day 0)					25% DO (mg/L) - Final (Day 5)						25% Final BOD (mg/L)
Site	A	B	C	Avg	St. Dev	A	B	C	Avg	St. Dev		BOD-A	BOD-B	BOD-C	Avg	St. Dev
1				#DIV/0!	#DIV/0!				#DIV/0!	#DIV/0!		0	0	0	0	0
2				#DIV/0!	#DIV/0!				#DIV/0!	#DIV/0!		0	0	0	0	0
3				#DIV/0!	#DIV/0!				#DIV/0!	#DIV/0!		0	0	0	0	0
4				#DIV/0!	#DIV/0!				#DIV/0!	#DIV/0!		0	0	0	0	0
5				#DIV/0!	#DIV/0!				#DIV/0!	#DIV/0!		0	0	0	0	0
6				#DIV/0!	#DIV/0!				#DIV/0!	#DIV/0!		0	0	0	0	0
7				#DIV/0!	#DIV/0!				#DIV/0!	#DIV/0!		0	0	0	0	0
8				#DIV/0!	#DIV/0!				#DIV/0!	#DIV/0!		0	0	0	0	0
9				#DIV/0!	#DIV/0!				#DIV/0!	#DIV/0!		0	0	0	0	0
10				#DIV/0!	#DIV/0!				#DIV/0!	#DIV/0!		0	0	0	0	0
11				#DIV/0!	#DIV/0!				#DIV/0!	#DIV/0!		0	0	0	0	0
12				#DIV/0!	#DIV/0!				#DIV/0!	#DIV/0!		0	0	0	0	0
13				#DIV/0!	#DIV/0!				#DIV/0!	#DIV/0!		0	0	0	0	0
14				#DIV/0!	#DIV/0!				#DIV/0!	#DIV/0!		0	0	0	0	0
DUP				#DIV/0!	#DIV/0!				#DIV/0!	#DIV/0!		0	0	0	0	0
			Recovery	#DIV/0!	%			Recovery	#DIV/0!	%				Recovery	#DIV/0!	%
REP				#DIV/0!	#DIV/0!				#DIV/0!	St. Dev		0	0	0	0	0
FB		X	X	X	X		X	X	X	X		0	X	X	0	X
Trip Blank		X	X	X	X		X	X	X	X		0	X	X	0	X
	75% DO (mg/L) - Initial (Day 0)					75% DO (mg/L) - Final (Day 5)						75% Final BOD (mg/L)
Site	A	B	C	Avg	St. Dev	A	B	C	Avg	St Dev		BOD-A	BOD-B	BOD-C	Avg	St. Dev
1	10.69	10.9	10.8	10.7967	0.10504	9.16	9.1	9.55	9.27	0.244336		2.04	2.4	1.66667	2.03556	0.366687
2	10.82	10.76	10.82	10.8	0.034641	9.3	9.67	9.53	9.5	0.186815		2.02667	1.45333	1.72	1.73333	0.286899
3	10.98	10.84	10.82	10.88	0.087178	9.52	9.57	9.26	9.45	0.166433		1.94667	1.69333	2.08	1.90667	0.196412
4	10.89	10.84	10.81	10.8467	0.0404145	9.24	9.07	9.65	9.32	0.298161		2.2	2.36	1.54667	2.03556	0.430882
5	10.47	10.42	10.46	10.45	0.0264575	8.88	8.76	8.66	8.76667	0.110151		2.12	2.21333	2.4	2.24444	0.142569
6	10.39	10.29	10.34	10.34	0.05	8.99	8.87	9.22	9.02667	0.177858		1.86667	1.89333	1.49333	1.75111	0.22364
7	10.52	10.11	10.13	10.2533	0.231157	9.39	8.93	8.36	8.89333	0.515978		1.50667	1.57333	2.36	1.81333	0.474599
8	10.85	10.57	10.71	10.71	0.14	8.95	8.58	9.47	9	0.447102		2.53333	2.65333	1.65333	2.28	0.546016
9	10.78	10.7	10.63	10.7033	0.0750555	9.58	9.23	9.6	9.47	0.208087		1.6	1.96	1.37333	1.64444	0.295848
10	10.67	10.58	10.86	10.7033	0.142945	9.57	9.29	9.55	9.47	0.156205		1.46667	1.72	1.74667	1.64444	0.154536
11	10.78	10.83	11.02	10.8767	0.126623	8.99	9.49	9.76	9.41333	0.390683		2.38667	1.78667	1.68	1.95111	0.380954
12	11.08	10.95	10.88	10.97	0.101489	9.65	9.53	9.75	9.64333	0.110151		1.90667	1.89333	1.50667	1.76889	0.227189
13	10.92	10.87	10.9	10.8967	0.0251661	9.52	9.08	9.18	9.26	0.230651		1.86667	2.38667	2.29333	2.18222	0.277235
14	10.94	10.83	10.75	10.84	0.0953939	9.53	9.53	9.71	9.59	0.103923		1.88	1.73333	1.38667	1.66667	0.253333
DUP	10.9	10.79		10.845	0.0777817	8.9	9.33		9.115	0.304056		2.66667	1.94667	0	1.53778	1.37955
			Recovery	101.324	%			Recovery	96.2513	%				Recovery	93.5135	%
REP				#DIV/0!	#DIV/0!				#DIV/0!	St. Dev		0	0	0	0	0
FB	9.37	X	X	X	X	8.77	X	X	X	X		0.6	X	X	0.6	X
Trip Blank	9.51	X	X	X	X	8.54	X	X	X	X		0.97	X	X	0.97	X
												0.23
	100% DO (mg/L) - Initial (Day 0)					100% DO (mg/L) - Final (Day 5)						100% Final BOD (mg/L)
Site	A	B	C	Avg	St. Dev	A	B	C	Avg	St Dev		BOD-A	BOD-B	BOD-C	Avg	St. Dev
1	10.7	10.8	10.84	10.78	0.072111	9.44	9.67	8.9	9.33667	0.395264		1.26	1.13	1.94	1.44333	0.43501
2	10.74	10.73	10.78	10.75	0.0264575	9.17	9.33	9.04	9.18	0.145258		1.57	1.4	1.74	1.57	0.17
3	10.71	10.68	10.78	10.7233	0.051316	9.11	8.75	9.61	9.15667	0.431895		1.6	1.93	1.17	1.56667	0.381095
4	10.74	10.76	10.85	10.7833	0.0585947	9.43	9.6	9.43	9.48667	0.0981495		1.31	1.16	1.42	1.29667	0.130512
5	10.27	10.19	10.28	10.2467	0.0493288	8.75	8.62	8.56	8.64333	0.0971253		1.52	1.57	1.72	1.60333	0.104083
6	10.09	10.06	10.23	10.1267	0.0907377	9.1	9.15	8.9	9.05	0.132288		0.99	0.91	1.33	1.07667	0.22301
7	10.14	10.03	10.08	10.0833	0.0550757	9.18	8.84	8.18	8.73333	0.508462		0.96	1.19	1.9	1.35	0.49
8	10.51	10.48	10.59	10.5267	0.0568624	8.87	8.74	9.07	8.89333	0.166233		1.64	1.74	1.52	1.63333	0.110151
9	10.44	10.54	10.58	10.52	0.072111	8.59	8.79	9.3	8.89333	0.366106		1.85	1.75	1.28	1.62667	0.304357
10	10.48	10.51	10.55	10.5133	0.0351188	9.35	9.3	8.89	9.18	0.252389		1.13	1.21	1.66	1.33333	0.285715
11	10.59	10.82	10.9	10.77	0.160935	8.82	9.87	9.57	9.42	0.540833		1.77	0.95	1.33	1.35	0.410366
12	10.94	10.97	11.08	10.9967	0.0737111	9.61	9.61	9.02	9.41333	0.340637		1.33	1.36	2.06	1.58333	0.413078
13	10.92	10.87	10.94	10.91	0.0360555	9.71	9.76	9.53	9.66667	0.120968		1.21	1.11	1.41	1.24333	0.152753
14	10.75	10.8	10.89	10.8133	0.070946	9.48	9.12	9.5	9.36667	0.213854		1.27	1.68	1.39	1.44667	0.210792
DUP	10.65	10.68	10.71	10.68	0.03	9.69	8.99	9.46	9.38	0.356791		0.96	1.69	1.25	1.3	0.36756
			Recovery	101.521	%			Recovery	105.472	%				Recovery	79.918	%
REP				#DIV/0!	#DIV/0!				#DIV/0!	St. Dev		0	0	0	0	0
FB	8.87	X	X	X	X	8.42	X	X	X	X		0.45	X	X	0.45	X
TB	8.87	X	X	X	X	8.28	X	X	X	X		0.59	X	X	0.59	X
QC		X	X	X	X		X	X	X	X		0	X	X	0	X
	Entered by:		J.Jarnigan			Reviewed by:		B.Evanshen
	Date Entered:		2006-12-05			Date Reviewed:
		Quality Control Data Sheet										QC Calculator
* 'Analytical Result' is data from %DO chart that is used for reporting results		Sample ID	Rep.Dup.	Expected	Analytical	Accuracy	Precision	Acceptable				QC	QC Standard#:		P120-743A
			QC. Spike	Value	Result*	% Recovery	% Dev	Unacceptable					Company/Catalog#		ERA
		Sample for Rep					** <%	49.4649		* 'Certified Concentration' and 'Range' reported by manufacturer			Certified Concentration*		84.1	mg/L
		Sample REP	REP		0		#DIV/0!	#DIV/0!				Certified Low Acceptance Conc*			42.5	mg/L
		Sample for DUP			1.62667		** <%	49.4649				Certified High Acceptance Conc*			126	mg/L
Dilution analyzed:		Sample DUP	DUP		1.3		22.3235	A						Range ±	49.4649	%
		Trip Blank	TB		0.59			A					Volume of Standard			mL
1		Field Blank	FB		0.45			A					Diluted to			mL
		QC Lot: 123	QC	#DIV/0!		#DIV/0!				** 'Range' = %difference between 'Certified Conc' and 'Acceptance Conc'			Dilution Factor		#DIV/0!
		Acceptance Range:	Low/High	#DIV/0!	#DIV/0!			#DIV/0!				Calculated Concentration			#DIV/0!	mg/L
												Calculated Low Acceptance Range			#DIV/0!	mg/L
DUP:	9	MDL:	5									Calculated High Acceptance Range			#DIV/0!	mg/L
REP:
		Accept	x		Re-analyze		Reject					Note: If no QC is used, remove formula for 'Range'
		Reviewed By:	B.Evanshen
NOTE:

[truncated: 19 more sheets: FEB07, MAY07, AUG07, NOV07, FEB08, MAY08, AUG08, NOV08, FEB09, MAY09, AUG09, NOV09, FEB10, MAY10, AUG10, NOV10, FEB11, MAY11, AUG11]
