# Supplementary material for: Maxent estimation of aquatic Escherichia coli stream impairment
Source: PeerJ. 2018 Sep 13;6:e5610. doi: 10.7717/peerj.5610 (PMC6139247; doi:10.7717/peerj.5610)
Supplement: Data S2 — Raw data for independent and dependent variables. [file peerj-06-5610-s007.zip › Raw_Data/Ecoli.xlsx]

## Sheet: May 04
Quanti-Tray Analysis				Site Number	Total Coliform			E..coli
Technician (initial):					Large	Small	MPN	Large	Small	MPN
Date:	2004-05-05			1A	49	48	>2419.2	45	4	112.6
Site Name: Sinking Creek				2A	49	48	>2419.2	44	21	172.7
				3A	49	48	>2419.2	43	23	168.2
				4A	49	48	>2419.2	45	14	152.9
				5A	49	48	>2419.2	41	10	104.3
				6A	49	48	>2419.2	19	4	29.8
				7A	49	48	>2419.2	34	9	70.8
				8A	49	48	>2419.2	49	17	290.9
				9A	49	48	>2419.2	49	9	195.6
Entered by:				10A	49	48	>2419.2	33	8	65.7
Date:				11A	49	48	>2419.2	21	5	33.2
Final Review:	B.Evanshen			12A	49	48	>2419.2	23	f2	31.3
Date:	2004-05-07			13A	49	46	1986.3	8	0	8.6
				14A	49	48	>2419.2	9	1	10.8

## Sheet: Aug 04
Quanti-Tray Analysis				Site Number	Total Coliform			E..coli
Technician (initial):		BGE			Large	Small	MPN	Large	Small	MPN
Date:8/04/04				1A	49	48	>2419.2	49	30	613.1
Site Name: Sinking Creek				2A	49	48	>2419.2	49	25	461.1
				3A	49	48	>2419.2	49	22	387.3
				4A	49	48	>2419.2	49	44	1553.1
				5A	49	48	>2419.2	48	20	272.3
				6A	49	48	>2419.2	30	6	53.7
				7A	49	48	>2419.2	23	4	35.4
				8A	49	48	>2419.2	42	8	104.6
				9A	49	48	>2419.2	46	14	166.9
Entered by:				10A	49	48	>2419.2	38	7	81.6
Date:				11A	49	46	1986.3	36	8	75.9
Final Review:	B.Evanshen			12A	49	47	2419.2	37	4	71.2
Date:	2004-08-05			13A	49	48	>2419.6	13	0	14.8
				14A	49	45	1732.9	6	3	9.5

## Sheet: Nov 04
Quanti-Tray Analysis				Site Number	Total Coliform			E..coli
Technician (initial):		LKG			Large	Small	MPN	Large	Small	MPN
2004-11-01				1A	49	48	>2419.2	46	13	161.6
Site Name: Sinking Creek				2A	49	48	>2419.2	45	15	157.6
				3A	49	48	>2419.2	49	16	275.5
				4A	49	48	>2419.2	49	17	290.9
				5A	49	48	>2419.2	49	28	547.5
				6A	49	47	>2419.2	12	4	18.1
				7A	49	46	1986.3	10	3	14.3
				8A	49	47	2419.2	15	5	23.5
				9A	49	47	2419.2	29	6	51.2
Entered by:	B.O.			10A	49	48	>2419.2	32	8	62.7
Date:	2004-11-02			11A	49	48	>2419.2	42	12	116.9
Final Review:	B.Evanshen			12A	49	48	>2419.2	49	42	1299.7
Date:	2004-11-02			13A	49	10	204.6	4	4	8.3
				14A	49	25	461.1	2	0	2

## Sheet: Feb 05
Quanti-Tray Analysis				Site Number	Total Coliform			E..coli
Technician (initial): AS					Large	Small	MPN	Large	Small	MPN
Date: 2/17/05				1A	49	48	2419.6	47	16	198.9
Site Name: Sinking Creek				2A	49	48	2419.6	7	9	17.2
				3A	49	48	2419.6	49	45	1732.9
				4A	49	48	2419.6	49	30	613.1
				5A	49	48	2419.6	45	14	52.9
Unable to obtain from Site 6				6A
				7A	49	46	1986.3	30	19	76.5
				8A	49	47	2419.2	31	11	66.9
				9A	49	48	2419.6	28	14	61.8
Entered by:	S.Barnes			10A	49	47	2419.2	25	9	46.7
Date:	2005-02-15			11A	49	48	2419.6	31	13	68.7
Final Review:	B.Evanshen			12A	48	43	829.7	42	22	152.2
Date:	2005-02-15			13A	49	37	920.8	2	25	26.6
				14A	49	29	579.4	2	0	2

## Sheet: May 05
Quanti-Tray Analysis				Site Number	Total Coliform			E..coli
Technician (initial): AS					Large	Small	MPN	Large	Small	MPN
Date: 5/18/05				1A	49	48	2419.6	49	18	198.9
Site Name: Sinking Creek				2A	49	48	2419.6	49	14	17.2
				3A	49	48	2419.6	48	20	1732.9
				4A	49	48	2419.6	45	11	613.1
				5A	49	48	2419.6	36	3	52.9
				6A	49	48	2419.6	35	7	70.3
				7A	49	46	1986.3	35	8	76.5
				8A	49	47	2419.2	18	8	66.9
				9A	49	48	2419.6	42	9	61.8
Entered by:	Brooks			10A	49	47	2419.2	16	1	46.7
Date:				11A	49	48	2419.6	23	2	68.7
Final Review:	B.Evanshen			12A	49	47	829.7	20	5	31.4
Date:	2005-05-25			13A	49	44	920.8	7	1	26.6
				14A	49	44	579.4	15	3	2
				DUP 12	49	48	2419.6	12	2	15.8
				RECOVERY:	50.3185	%

## Sheet: Aug 05
Quanti-Tray Analysis				Site Number	Total Coliform			E.coli
Technician (initial): BE & KH					Large	Small	MPN	Large	Small	MPN
Date: 8.10.05				1A	49	48	>2419.6	49	28	547.5
Site Name: Sinking Creek				2A	49	48	>2419.6	49	28	547.5
				3A	49	48	>2419.6	49	30	613.1
				4A	49	48	>2419.6	49	26	488.4
				5A	49	48	>2419.6	49	14	248.1
				6A	49	48	>2419.6	43	11	121.1
				7A	49	48	>2419.6	25	6	42.2
				8A	49	48	>2419.6	40	11	101.2
				9A	49	48	>2419.6	46	16	178.2
Entered by:	S.Barnes			10A	49	48	>2419.6	49	18	307.6
Date:	2005-08-29			11A	49	44	1413.6	22	1	29.5
Final Review:	B.Evanshen			12A	49	48	>2419.6	49	26	488.4
Date:	2005-09-06			13A	49	48	>2419.6	34	7	67
				14A	49	48	>2419.6	49	14	248.1
				DUP 7	49	48	>2419.6	12	18	34.6
					E.coli	Recovery	81.9905	%

## Sheet: Nov 05
Quanti-Tray Analysis				Site Number	Total Coliform			E..coli
Technician (initial): KH					Large	Small	MPN	Large	Small	MPN
Date:	2005-11-09			1A	-	-	-	-	-	-
Site Name: Sinking Creek				2A	49	48	>2419.2	44	9	122.3
				3A	49	48	>2419.2	36	8	75.9
				4A	49	48	>2419.2	31	5	54.6
				5A	49	48	>2419.2	49	43	1413.6
				6A	49	37	920.8	18	0	21.8
				7A	49	47	2419.2	0	0	<1
Sites 1 and 12 dry				8A	49	43	1413.6	9	3	13.1
				9A	49	46	1986.3	19	2	25.9
				10A	49	48	>2419.2	49	12	224.7
Entered by:				11A	27	0	37.4	0	0	<1
Date:				12A	-	-	-	-	-	-
Final Review:	B.Evanshen			13A	43	13	128.1	5	0	5.2
Date:	2005-11-11			14A	38	9	86.2	3	0	3.1
				DUP 9	49	48	>2419.2	18	1	23.1
									Recovery:	112.121	%

## Sheet: Feb 06
Quanti-Tray Analysis				Site Number	Total Coliform			E..coli
Technician (initial):		BGE			Large	Small	MPN	Large	Small	MPN
Date:	2006-02-14			1A	49	48	>2419.2	30	4	50.4
Site Name: Sinking Creek				2A	48	48	1011.1	14	1	17.3
				3A	49	48	>2419.2	11	3	15.6
				4A	closed to traffic due to construction
				5A	40	42	211.7	3	1	4.1
				6A	49	45	1732.9	1	2	3
				7A	49	43	1413.6	9	3	13.1
				8A	49	48	>2419.2	19	4	28.5
				9A	49	45	1732.9	14	4	20.9
				10A	47	18	214.2	10	1	12.1
Entered by:	B.Linville			11A	49	37	920.8	8	3	11.9
Date:				12A	49	27	517.2	4	1	5.2
Final Review:	B.Evanshen			13A	49	31	648.8	1	1	2
Date:	2006-04-25			14A	49	48	>2419.2	24	1	33.1
				DUP	49	40	1119.9	20	2	27.5
				Recovery:	100	%			Recovery:	76	%

## Sheet: May 06
Quanti-Tray Analysis				Site Number	Total Coliform			E. coli
Technician (initial):		BGE			Large	Small	MPN	Large	Small	MPN
Date:	2006-05-17			1A	49	48	>2419.2	49	31	648.8
Site Name: Sinking Creek				2A	49	39	1046.2	23	6	38.3
				3A	49	45	1732.9	19	14	28.5
Sample size:	100 mL			4A	49	48	1732.9	25	6	42.2
				5A	49	48	>2419.2	47	19	222.4
				6A	49	18	>2419.3	17	0	20.3
				7A	49	18	307.6	13	5	20.6
				8A	49	21	365.4	13	6	21.8
				9A	49	43	1413.6	31	9	59.8
				10A	48	18	248.9	28	3	44.1
Entered by:	GH			11A	2	1	2	0	1	1
Date:	2006-05-30			12A	49	22	387.3	38	9	86.2
Final Review:	B.Evanshen			13A	41	10	104.3	11	0	12.2
Date:	2006-06-23			14A	48	16	228.2	4	0	4.1
				DUP
				Recovery:	0	%			Recovery:	#DIV/0!	%

## Sheet: Aug 06
Quanti-Tray Analysis				Site Number	Total Coliform			E. coli
Technician (initial):		Stagnolia			Large	Small	MPN	Large	Small	MPN
Date:	2006-08-16			1A	49	48	>2419.2	49	39	1046.2
Site Name: Sinking Creek				2A	49	48	>2419.2	47	40	509.9
				3A	49	48	>2419.2	49	38	980.4
Sample size:	100 mL			4A	49	48	>2419.2	48	31	456.9
				5A	49	48	>2419.2	49	47	2419.2
				6A	49	48	>2419.2	49	27	517.2
				7A	49	48	>2419.2	39	13	103.6
				8A	49	48	>2419.2	49	21	365.4
				9A	49	48	>2419.2	48	15	218.7
				10A	49	48	>2419.2	48	19	250.2
				11A	19	2	25.9	2	1	3
Entered by:	B.Linville			12A	49	48	>2419.2	47	19	222.4
Date:	2006-09-07			13A	49	48	>2419.2	36	6	71.7
Final Review:	B.Evanshen			14A	49	48	>2419.2	45	8	131.3
Date:	2007-02-22			DUP	27	5	45	1	0	1
				Recovery:	55.102	%			Recovery:	21870	%

[truncated: 20 more sheets: Nov 06, Feb 07, May 07, Aug 07, Nov 07, Feb 08, May 08, Aug 08, Nov08, Feb 09, May 09, AUG09, NOV09, FEB10, MAY10, AUG10, NOV10, FEB11, MAY11, AUG11]
