# Supplementary material for: Maxent estimation of aquatic Escherichia coli stream impairment
Source: PeerJ. 2018 Sep 13;6:e5610. doi: 10.7717/peerj.5610 (PMC6139247; doi:10.7717/peerj.5610)
Supplement: Data S2 — Raw data for independent and dependent variables. [file peerj-06-5610-s007.zip › Raw_Data/EnvironmentalParameters.xlsx]

## Sheet: Apr 04
Sinking Creek			Sample Site	DO (ppm)	Air temp. (oC)	Water temp. (oC)	pH	Turbidity (ntu)	Conductivity (umohs)	Depth (cm) Raw Data			Depth (m)	Width (m)	Flow (sec)	Velocity (m/sec)	Flow (m3/sec)
Environmental Parameters
Date: 4/07/04			1	8	56.4	48.7	8		342	16	24	31	0.236667	6.1	2	0.5	0.721833
			2	8.42	51.6	49.1	7.8		342	34	72	69	0.583333	4.9	3.5	0.285714	0.816667
DUP - 5			3	9.06	53	49.1	7.5		312	9	24	16	0.163333	7.7	2.5	0.4	0.503067
			4	11.23	52.5	48.7	7.7		300	24	70	65	0.53	9.8	2.5	0.4	2.0776
			5	10.74	55.7	49.8	7.4		304	10	20	31	0.203333	4.3	2	0.5	0.437167
			6	10.77	59.7	50.7	6.8		239	12	32	12	0.186667	4.3	1.75	0.571429	0.458667
			7	9.89	61.5	51.2	7.1		240	4	28	61	0.31	2.8	2	0.5	0.434
			8	10.24	65.1	50.3	7.3		192.2	36	23	6	0.216667	3.2	2.5	0.4	0.277333
			9	10.48	60.6	50.3	7.6		167.4	71	18	3	0.306667	3.2	2	0.5	0.490667
			10	10.42	68.7	50.3	7.4		150.8	12	21	9	0.14	4.3	2	0.5	0.301
			11	10.24	63.9	50.7	7.1		119.4	18	18	5	0.136667	4.3	4	0.25	0.146917
			12	10.4	68	49.1	7.4		78.5	13	16	18	0.156667	4.8	2.5	0.4	0.3008
			13	10.36	58.1	46.7	6.9		39.4	5	11	14	0.1	2.4	3	0.333333	0.08
			14	10.52	60.2	45.3	7		23.6	6	9	14	0.0966667	3.3	3.5	0.285714	0.0911429

## Sheet: May 04
Sinking Creek			Sample Site	DO (ppm)	Air temp. (oC)	Water temp. (oC)	pH	Turbidity (ntu)	Conductivity (umohs)	Depth (cm) Raw Data			Depth (m)	Width (m)	Flow (sec)	Velocity (m/sec)	Flow (m3/sec)
Environmental Parameters
Date: 5/5/04			1	8.78	57.3	51.8	8.2		308	16	41	15	0.24	6	2	0.5	0.72
			2	9.22	54.6	51.9	7.8		306	60	51	32	0.476667	5.3	3.5	0.285714	0.72181
DUP - 7			3	9.17	53.7	51.9	7.6		273	20	19	12	0.17	8.1	3	0.333333	0.459
			4	8.76	57.2	51.9	7.6		279	22	58	49	0.43	10.1	6.5	0.153846	0.668154
			5	8.86	56.3	52.5	7.5		272	24	47	38	0.363333	5.6	2.75	0.363636	0.739879
			6	9.05	57.5	52.5	7.7		209	15	31	8	0.18	4.5	1.25	0.8	0.648
			7	8.35	58.8	52.8	6.9		210	55	31	8	0.313333	3.2	2.5	0.4	0.401067
			8	9.08	59.3	52.3	7.6		167.7	9	19	14	0.14	6	2.5	0.4	0.336
			9	9.24	57.7	51.9	7.2		155.9	50	10	4	0.213333	3.8	2	0.5	0.405333
			10	9.66	72.8	53.2	7.5		128.88	6	22	16	0.146667	4.3	1.5	0.666667	0.420444
			11	8.88	74.2	52.8	4.8		98.2	9	26	20	0.183333	4.2	2	0.5	0.385
			12	9.28	61.5	51.2	6.8		64.7	12	20	22	0.18	5.5	2	0.5	0.495
			13	9.38	67.8	50.5	6.5		35	10	22	29	0.203333	2	1.5	0.666667	0.271111
			14	9.54	61.1	49.4	6.7		28.3	7	26	8	0.136667	3.1	3	0.333333	0.141222

## Sheet: Aug 04
Sinking Creek			Sample Site	DO (ppm)	Air temp. (oC)	Water temp. (oC)	pH	Turbidity (ntu)	Conductivity (umohs)	Depth (cm) Raw Data			Depth (m)	Width (m)	Flow (sec)	Velocity (m/sec)	Flow (m3/sec)
Environmental Parameters
Date: 8/4/04			1	8.49	73.9	60.6	7.78		381	33	40	42	0.383333	3.4	2.8	0.357143	0.465476
			2	8.71	70.8	60.8	7.76		380	12	8	32	0.173333	7.2	2.2	0.454545	0.567273
DUP - 9			3	9.18	67.1	60.8	7.95		354	12	28	4	0.146667	7.6	3	0.333333	0.371556
			4	8.82	68.1	60.2	7.87		354	33	71	53	0.523333	9.6	3	0.333333	1.67467
			5	8.84	76.2	60.2	7.5		352	25	32	33	0.3	5.4	3.2	0.3125	0.50625
			6	8.15	70.1	60.4	7.75		293	10	21	22	0.176667	4.6	2	0.5	0.406333
			7	8.19	72.6	60.2	7.43		293	3	25	43	0.236667	3.2	2.1	0.47619	0.360635
			8	8.11	82.8	62.9	7.3		241	3	12	23	0.126667	3.7	4.3	0.232558	0.108992
			9	7.92	75	63.6	7.42		210	15	19	11	0.15	5.3	4	0.25	0.19875
			10	8.4	87.2	62.6	7.43		194.3	12	20	11	0.143333	1.4	4.2	0.238095	0.0477778
			11	7.61	77.1	63.5	7.64		159	10	11	10	0.103333	3.4	5	0.2	0.0702667
			12	8.25	75.2	63.8	7.85		108.9	10	11	19	0.133333	4.6	2	0.5	0.306667
			13	7.96	73.4	62.2	7.71		56.2	22	37	19	0.26	2.1	3	0.333333	0.182
			14	7.52	75.9	61.5	7.68		29.2	2	11	1	0.0466667	3.3	5	0.2	0.0308

## Sheet: Nov 04
Sinking Creek			Sample Site	DO (ppm)	Air temp. (oC)	Water temp. (oC)	pH	Turbidity (ntu)	Conductivity (umohs)		depth(m)		Width (m)	Velocity (m/sec)	Flow (m3/sec)
Environmental Parameters
2004-11-01			1	10.12	19.9	13.9	8.2		38	15	54	24	3.7		0
			2	9.1	17.2	14.1	8		383	29	70	63	5		0
DUP - 10			3	10.46	18.5	14.2	8.2		355	4	21	13	8.1		0
			4	10.01	18.4	13.8	7.9		356	20	78	52	10.1		0
			5	9.83	20.2	14.2	8		352	11	26	19	5.5		0
			6	9.74	20.8	14.4	7.8		301	12	20	11	4.8		0
			7	9.35	19.2	14.7	7.8		300	5	33	59	2.7		0
			8	9.32	21.8	14.8	7.6		257	15	10	2	3.7		0
			9	9.98	19	15.1	8		222	1	20	60	2.3		0
			10	9.36	24.7	14.5	7.9		211	3	20	11	4.3		0
			11	9.83	22.5	14.9	7.8		176.8	3	11	4	4		0
			12	9.05	24.1	16.2	8.2		109.4	10	25	19	4.1		0
			13	9.38	23.8	14.4	7.2		56.3	10	28	12	2.1		0
			14	8.63	23.7	14.1			32.4	3	10	10	3.8		0

## Sheet: Feb 05
Sinking Creek			Sample Site	DO (ppm)	Air temp. (oC)	Water temp. (oC)	pH	Turbidity (ntu)	Cond. (umohs)	Depth (cm) Raw Data			Depth (m)	Width (m)	Flow (sec)	Velocity (m/sec)	Flow (m3/sec)
Environmental Parameters			1	11.38	12	7.9	7.8		305	18	47	46	0.37	6.4	0.53	1.88679	4.46792
Date: 2/16/05			2	11.13	10	8.1	7.6		300	36	67	60	0.543333	5	0.256	3.90625	10.612
			3	11.25	10.6	8	7.7		125	16	31	24	0.236667	8.2	0.602	1.66113	3.2237
DUP: 5			4	11.14	10.2	7.9	7.6		267	16	51	42	0.363333	7.5	0.315	3.1746	8.65079
			5	10.83	10.8	8.2	7.5		120	26	33	36	0.316667	5.7	0.513	1.94932	3.51852
			6										#DIV/0!			#DIV/0!	#DIV/0!
			7	11.03	10.5	8.1	7.3		91	9	32	76	0.39	3.1	0.466	2.14592	2.59442
			8	11.21	10.7	7.6	7.3		73	18	21	9	0.16	5.2	0.566	1.76678	1.46996
			9	11.47	10.3	7.6	7.3		137.9	6	18	57	0.27	3.3	0.186	5.37634	4.79032
			10	11.33	10.5	7.3	7.3		121.6	13	28	11	0.173333	4.3	0.536	1.86567	1.39055
			11	11.49	10.7	7.1	7.2		94.6	9	20	20	0.163333	4.3	0.396	2.52525	1.77357
			12	11.53	10.5	6.7	7.3		65	20	31	23	0.246667	6.1	0.729	1.37174	2.06401
			13	11.5	9.2	6.5	7.6		35.3	15	32	22	0.23	2.7	0.639	1.56495	0.971831
			14	11.52	9.5	5.8	6.4		25.6	10	15	8	0.11	3.7	0.209	4.78469	1.94737
NOTE: Site 6 missing due to city construction

## Sheet: May 05
Sinking Creek			Sample Site	DO (ppm)	Air temp. (oC)	Water temp. (oC)	pH	Turbidity (ntu)	Cond. (umohs)	Depth (cm) Raw Data			Depth (m)	Width (m)	Flow (sec)	Velocity (m/sec)	Flow (m3/sec)
Environmental Parameters			1	9.35	12.8	11.3	8.1		352	8	26	30	0.213333	5.8	0.641	1.56006	1.93032
Date: 5/18/05			2	9.11	14.5	11.4	7.6		355	15	76	44	0.45	5.3	0.166	6.0241	14.3675
			3	8.85	13.3	11.6	7.6		313	8	22	6	0.12	7.3	0.623	1.60514	1.4061
			4	8.97	13.5	11.4	7.6		298	20	58	52	0.433333	7.5	0.155	6.45161	20.9677
DUPLICATE	12		5	8.8	13.5	11.7	7.5		303	18	30	28	0.253333	4.6	0.273	3.663	4.26862
			6	8.78	15.5	11.8	7.2		249	10	22	6	0.126667	4.7	0.653	1.53139	0.91169
			7	8.8	17.6	11.8	7.1		240	4	44	14	0.206667	3	0.333	3.003	1.86186
			8	9.41	18	12	7.7		199	8	18	10	0.12	5.2	0.419	2.38663	1.48926
			9	8.88	17.8	11.5	7.4		180	8	38	20	0.22	4.2	0.321	3.11526	2.8785
			10	9.45	17.8	11.1	7.7		162	12	16	8	0.12	4.6	0.223	4.4843	2.47534
			11	8.72	14.9	11.2	7.2		131	10	26	10	0.153333	4.2	0.513	1.94932	1.25536
			12	8.79	15.9	11.8	7.9		89	6	30	12	0.16	4.5	0.237	4.21941	3.03797
			13	8.52	14.3	10.8	7.2		45	12	34	4	0.166667	2.7	0.427	2.34192	1.05386
			14	9.04	12.4	10.2	7.2		28	12	12	6	0.1	3.1	0.093	10.7527	3.33333

## Sheet: Aug 05
Sinking Creek			Sample Site	DO (ppm)	Air temp. (oC)	Water temp. (oC)	pH	Turbidity (ntu)	Cond. (umohs)	Depth (cm) Raw Data			Depth (m)	Width (m)	Flow (sec)	Velocity (m/sec)	Flow (m3/sec)
Environmental Parameters			1	8.83	21.1	13.7	7.3		422	29	22	10	0.203333	3.1	0.23	4.34783	2.74058
Date: 8/10/05			2	8.15	21.1	13.4	6.8		422	28	51	50	0.43	5	0.128	7.8125	16.7969
			3	9.05	18.5	13.5	7.4		390	6	20	13	0.13	7.3	0.233	4.29185	4.07296
			4	7.91	21.7	13.4	7.5		379	29	44	32	0.35	1.8	0.112	8.92857	5.625
DUP 7			5	8.91	21.3	12.9	7.2		393	35	23	12	0.233333	5.3	0.317	3.15457	3.90116
			6	8.8	21.3	12.8	7.3		338	10	11	3	0.08	5	0.296	3.37838	1.35135
			7	8.8	22	13	6.6		337	3	23	30	0.186667	3	0.295	3.38983	1.89831
			8	8.07	23	14.9	7.1		288	23	21	2	0.153333	3.7	0.26	3.84615	2.18205
			9	8.3	19.3	14	7.2		253	4	18	14	0.12	3.7	0.139	7.19424	3.19424
			10	8.46	23.2	13	7.3		241	20	27	12	0.196667	3.8	0.274	3.64964	2.72749
			11	8.37	25.1	14.1	7		208	4	9	3	0.0533333	3.8	0.326	3.06748	0.621677
			12	8.14	20.1	15.4	7.1		140.6	10	19	11	0.133333	4.4	0.101	9.90099	5.80858
			13	8.1	22	13.7	6.8		83.5	4	12	3	0.0633333	2.1	0.426	2.34742	0.312207
			14	7.41	19.4	13.6	6.9		35.6	3	10	2	0.05	2.9	0.052	19.2308	2.78846

## Sheet: Nov 05
Sinking Creek			Sample Site	DO (ppm)	Air temp. (oC)	Water temp. (oC)	pH	Turbidity (ntu)	Cond. (umohs)	Depth (cm) Raw Data			Depth (m)	Width (m)	Flow (sec)	Velocity (m/sec)	Flow (m3/sec)
Environmental Parameters			1	Dry	-	-	-	-	-	-	-	-	#DIV/0!	-	-	#DIV/0!	#DIV/0!
Date: 11-09-05			2	10.59	13.6	12.9	7.97		402	20	5	1	0.0866667	6.2	3	0.333333	0.179111
			3	10.46	13.7	13.2	8.1		376	12	21	19	0.173333	7.2	4	0.25	0.312
DUP 9			4	9.06	15	14	8.25		375	36	32	28	0.32	7.1	6	0.166667	0.378667
			5	9.79	15.2	14.3	8.07		378	13	20	18	0.17	5	4	0.25	0.2125
			6	10.87	15.9	14.7	7.89		330	10	12	5	0.09	4.3	2.5	0.4	0.1548
			7	9.85	15.9	14.6	7.82		326	4	26	46	0.253333	1.6	3	0.333333	0.135111
Josh			8	7.98	16.2	16.2	7.91		321	12	18	5	0.116667	3.2	6	0.166667	0.0622222
Hillary			9	9.48	15.6	15.6	8.09		259	4	11	10	0.0833333	3.6	6.5	0.153846	0.0461538
L.Gallagher			10	8.72	16	16	8.21		245	18	23	12	0.176667	3.9	5	0.2	0.1378
			11	9.27	15.7	15.7	8.05		213	11	6	7	0.08	4.4	4.5	0.222222	0.0782222
			12	Dry	-	-	-		-	-	-	-	#DIV/0!	-	-	#VALUE!	#DIV/0!
			13	10.38	14.3	12.8	7.87		99	6	18	39	0.21	3.7	5	0.2	0.1554
			14	8.99	13.7	12.9	7.94		31	11	15	3	0.0966667	3.5	0	#DIV/0!	#DIV/0!
Sites 1 and 12 dry

## Sheet: Feb 06
Sinking Creek			Sample Site	DO (ppm)	Air temp. (oC)	Water temp. (oC)	pH	Turbidity (ntu)	Cond. (umohs)	Depth (cm) Raw Data			Depth (m)	Width (m)	Velocity (m/sec)	Flow (m3/sec)
Environmental Parameters			1	13.41	1.1	5.2	7.52		372	34	16	20	0.233333	5.7	0.1	0.133
Date: 2/14/2006			2	14.16	1.1	7.1	7.96		377	8	15	30	0.176667	7.8	0.758	1.04452
			3	14.14	4	8.31	8.18		350	20	15	18	0.176667	8.2	0.403	0.583813
Samplers:			4	13.11	8.1	6.8	8.07		326	28	46	19	0.31	8.1	0.026	0.065286
S.Stagnolia			5	12.44	4.1	8.8	8.02		343	22	26	23	0.236667	4.8	0.213	0.241968
K.Hall			6	12.14	8.1	10.6	7.92		283	10	14	12	0.12	4.8	0.582	0.335232
L.Gallagher			7	12	6.6	8.6	7.85		280	36	24	10	0.233333	3	0.215	0.1505
K.Moore			8	14.18	5	8.3	7.93		230	14	8	4	0.0866667	5.2	0.345	0.15548
			9	14.01	5.3	6.3	8.16		191	7	16	9	0.106667	4.3	0.152	0.0697173
			10	12.71	6.1	9.4	8.03		176	12	20	16	0.16	4	0.359	0.22976
DUP: 7			11	13.67	5.7	8.3	8.02		152	9	17	10	0.12	4.6	0.298	0.164496
			12	14.51	4.3	6.2	8.27		164	16	9	16	0.136667	5.6	0.139	0.106381
			13	15.9	3.1	4.4	7.83		83.9	14	21	12	0.156667	3	0.546	0.25662
			14	14.19	2	2.4	7.29		36.7	8	17	15	0.133333	2.3	0.211	0.0647067
				Entered By:	B.Linville		Reviewed By:		B.Evanshen
				Date Entered:			Date Reviewed:		2006-02-14

## Sheet: May 06
Sinking Creek			Sample Site	DO (ppm)	Air temp. (oC)	Water temp. (oC)	pH	Turbidity (ntu)	Cond. (umohs)	Depth (cm) Raw Data			Depth (m)	Width (m)	Velocity (m/sec)	Flow (m3/sec)
Environmental Parameters			1	11.99	11.8	11.7	7.36		278	36	31	10	0.256667	3.4	0.743	0.648391
Date: 5/17/2006			2	11.98	12.9	11.9	7.52		281	7	11	29	0.156667	8	0.423	0.53016
			3	11.12	12.7	11.9	7.68		260	19	25	12	0.186667	7.3	0.333	0.453768
			4	10.65	13.2	11.9	7.84		259	34	69	23	0.42	8.2	0.067	0.230748
			5	10.76	13.4	12.6	7.56		262	12	32	36	0.266667	5.4	0.213	0.30672
			6	11.39	13.8	12.8	7.35		211	11	20	11	0.14	4.6	0.467	0.300748
			7	10.29	13.7	12.9	7.57		211	37	23	9	0.23	2.9	0.185	0.123395
			8	11.8	13.5	12.4	7.67		171.6	9	11	9	0.0966667	5.1	0.095	0.046835
			9	11.72	13.3	12.1	7.67		146.9	10	13	8	0.103333	5.2	0.214	0.114989
			10	11.75	13.1	12.2	7.62		133.6	13	17	12	0.14	3.9	0.644	0.351624
			11	11.05	13.5	11.84	7.68		111.7	10	18	12	0.133333	4.6	0.447	0.27416
Dup: Site 3			12	12.31	13.1	10.8	7.6		74	13	15	14	0.14	5.3	0.423	0.313866
			13	12.63	13.2	10.3	7.35		35.9	10	20	9	0.13	3.1	0.593	0.238979
			14	11.93	12.3	9.9	7.28		18.4	5	14	6	0.0833333	3.7	0.078	0.02405
					Entered By:	JJ		Reviewed By:	B.Evanshen
					Date Entered:	2006-11-20		Date Reviewed:

[truncated: 21 more sheets: Aug 06, Nov 06, Feb 07, May 07, Aug 07, Nov 07, Feb 08, May 08, Aug 08, Nov 08, Feb 09, May 09, Aug 09, Nov 09, Feb 10, May 10, Aug 10, Nov 10, Feb 11, May 11 …]
