# Supplementary material for: Maxent estimation of aquatic Escherichia coli stream impairment
Source: PeerJ. 2018 Sep 13;6:e5610. doi: 10.7717/peerj.5610 (PMC6139247; doi:10.7717/peerj.5610)
Supplement: Data S2 — Raw data for independent and dependent variables. [file peerj-06-5610-s007.zip › Raw_Data/Hardness_Alkalinity.xlsx]

## Sheet: May 04
Sinking Creek -			Hardness (mg/L CaCO3)				Hardness			Alkalinity (mg/L CaCO3)				Alkalinity
Sampled by:Sumith			Site	A	B	C	Site	Avg Reading		Site	A	B	C	Site	Avg Reading
Date: 5/5/04			1	143	145	143	1	143.667		1				1	#DIV/0!
			2	140	143	142	2	141.667		2				2	#DIV/0!
			3	129	131	131	3	130.333		3				3	#DIV/0!
			4	129	130	28	4	95.6667		4				4	#DIV/0!
			5	122	122	122	5	122		5				5	#DIV/0!
			6	102	105	106	6	104.333		6				6	#DIV/0!
			7	97	98	98	7	97.6667		7				7	#DIV/0!
			8	76	77	78	8	77		8				8	#DIV/0!
			9	73	72	72	9	72.3333		9				78	#DIV/0!
			10	57	57	57	10	57		10				10	#DIV/0!
			11	43	44	44	11	43.6667		11				11	#DIV/0!
			12	27	27	26	12	26.6667		12				12	#DIV/0!
			13	12	14	13	13	13		13				13	#DIV/0!
			14	10	9	8	14	9		14				14	#DIV/0!
			DUP 7	97	99	98		98		DUP 7					#DIV/0!
			Field Blank	1						Field Blank
			Trip Blank	0						Trip Blank
						DUP	%DEV	0.340716					DUP	%DEV
			Duplicate Recovery:			100.341	%			Duplicate Recovery:			#DIV/0!	%
			Analytical Value for QC sample:				mg/L			Analytical Value for QC sample:				mg/L
			Actual Value Total Hardness QC:			115	mg/L			Actual Value Alkalinity QC:			46.3	mg/L
			HARDNESS QC P088-507							MINERALS QC P084506
			Sample % of QC Value:			0	%			Sample % of QC Value:			0	%
			Final Review by:		B.Evanshen

## Sheet: Aug 04
Sinking Creek - 08/04/04			Hardness (mg/L CaCO3)				Hardness			Alkalinity (mg/L CaCO3)				Alkalinity
Sampled by: L.Gallagher			Site	A	B	C	Site	Avg Reading		Site	A	B	C	Site	Avg Reading
			1	184	182	185	1	183.667		1	143	138	135	1	138.667
			2	183	182	184	2	183		2	133	129	131	2	131
			3	169	172	165	3	168.667		3	121	124	124	3	123
			4	171	165	168	4	168		4	128	127	125	4	126.667
			5	170	167	170	5	169		5	131	131	133	5	131.667
			6	142	139	139	6	140		6	111	112	115	6	112.667
			7	137	145	135	7	139		7	108	108	110	7	108.667
			8	118	118	119	8	118.333		8	95	92	93	8	93.3333
			9	108	107	103	9	106		9	82	84	82	9	82.6667
			10	97	91	95	10	94.3333		10	80	79	78	10	79
			11	75	74	78	11	75.6667		11	73	73	74	11	73.3333
			12	51	50	50	12	50.3333		12	61	62	60	12	61
			13	31	28	30	13	29.6667		13	43	41	41	13	41.6667
			14	19	18	16	14	17.6667		14	17	16	15	14	16
			DUP 9	104	106	105		105		DUP 9	81	79	81		80.3333
			Field Blank	5						Field Blank	4
			Trip Blank	5						Trip Blank	2
						DUP	%DEV	0.947867					DUP	%DEV	2.86299
			Duplicate Recovery:			99.0566	%			Duplicate Recovery:			97.1774	%
			Analytical Value for QC sample:				mg/L			Analytical Value for QC sample:				mg/L
			Actual Value Total Hardness QC:			115	mg/L			Actual Value Alkalinity QC:			46.3	mg/L
			HARDNESS QC P088-507							MINERALS QC P084506
			Sample % of QC Value:			0	%			Sample % of QC Value:			0	%
			Final Review by:		B.Evanshen					Final Review by:		B.Evanshen

## Sheet: Nov 04
Sinking Creek - 11/01/04			Hardness (mg/L CaCO3)				Hardness			Alkalinity (mg/L CaCO3)				Alkalinity
Sampled by:			Site	A	B	C	Site	Avg Reading		Site	A	B	C	Site	Avg Reading
			1	188	221	215	1	208		1	129	174	138	1	147
			2	204	227	229	2	220		2	130	145	139	2	138
			3	202	204	196	3	200.667		3	127	150	132	3	136.333
			4	170	203	201	4	191.333		4	127	146	140	4	137.667
			5	168	212	202	5	194		5	140	141	147	5	142.667
			6	151	168	161	6	160		6	100	115	112	6	109
			7	151		150	7	150.5		7	89		91	7	90
			8	132	142	137	8	137		8	95	108	103	8	102
			9	116	129	123	9	122.667		9	81	87	94	9	87.3333
			10	98	116	113	10	109		10	71	86	78	10	78.3333
			11	88	100	97	11	95		11	58	66	69	11	64.3333
			12	50	61	62	12	57.6667		12	38	44	42	12	41.3333
			13	22	24	25	13	23.6667		13	21	19	23	13	21
			14	11	13	13	14	12.3333		14	5	12	8	14	8.33333
			DUP 10	106	122	113		113.667		DUP 10	81	84	92		85.6667
			Field Blank	3				3		Field Blank	2				2
			Trip Blank	3				3		Trip Blank	1				1
						DUP	%DEV	4.19162					DUP	%DEV	8.94309
			Duplicate Recovery:			104.281	%			Duplicate Recovery:			109.362	%
			Analytical Value for QC sample:				mg/L			Analytical Value for QC sample:				mg/L
			Actual Value Total Hardness QC:			115	mg/L			Actual Value Alkalinity QC:			46.3	mg/L
			HARDNESS QC P088-507							MINERALS QC P084506
			Sample % of QC Value:			0	%			Sample % of QC Value:			0	%
			Final Review by:		B.Evanshen					Final Review by:		B.Evanshen

## Sheet: Feb 05
Sinking Creek - 2/17/05			Hardness (mg/L CaCO3)				Hardness		Sinking Creek-2/16/05	Alkalinity (mg/L CaCO3)				Alkalinity
Sampled by: AS			Site	A	B	C	Site	Avg Reading	Sampled by: EM	Site	A	B	C	Site	Avg Reading
			1	140	146	152	1	146		1	145	109	130	1	128
			2	125	152	150	2	142.333		2	100	116	115	2	110.333
			3	111	130	134	3	125		3	91	112	109	3	104
			4	113	129	138	4	126.667		4	102	111	104	4	105.667
			5	90	127	125	5	114		5	87	106	109	5	100.667
			6				6	#DIV/0!		6				6	#DIV/0!
			7	89	92	96	7	92.3333		7	57	72	73	7	67.3333
			8	67	80	71	8	72.6667		8	50	59	62	8	57
			9	62	73	61	9	65.3333		9	43	51	49	9	47.6667
			10	60	62	59	10	60.3333		10	35	45	39	10	39.6667
			11	48	44	46	11	46		11	27	37	41	11	35
			12	35	27	30	12	30.6667		12	19	24	21	12	21.3333
			13	21	20	21	13	20.6667		13	6	10	9	13	8.33333
			14	14	15	15	14	14.6667		14	5	4	3	14	4
			DUP 5	119	129	123		123.667		DUP 10	96	97	89		94
			Field Blank	10				10		Field Blank	2				2
			Trip Blank	2				2		Trip Blank	1				1
						DUP	%DEV	8.13464					DUP	%DEV	11.6861
			Duplicate Recovery:			108.48	%			Duplicate Recovery:			93.3775	%
			Analytical Value for QC sample:				mg/L			Analytical Value for QC sample:				mg/L
			Actual Value Total Hardness QC:			115	mg/L			Actual Value Alkalinity QC:			46.3	mg/L
			HARDNESS QC P088-507							MINERALS QC P084506
			Sample % of QC Value:			0	%			Sample % of QC Value:			0	%
			NOTE: Site 6 missing due to road construction
			Final Review by:		B.Evanshen					Final Review by:		B.Evanshen

## Sheet: May 05
Sinking Creek - 2/17/05			Hardness (mg/L CaCO3)				Hardness		Sinking Creek-5/18/05	Alkalinity (mg/L CaCO3)				Alkalinity
Sampled by: AS			Site	A	B	C	Site	Avg Reading	Sampled by:	Site	A	B	C	Site	Avg Reading
			1	155	169	170	1	164.667		1	107	110	125	1	114
			2	149	155	147	2	150.333		2	120	105	154	2	126.333
			3	143	154	156	3	151		3	150	126	122	3	132.667
			4	155	138	155	4	149.333		4	96	130	122	4	116
			5	161	173	165	5	166.333		5	135	142	129	5	135.333
			6	117	123	119	6	119.667		6	96	118	96	6	103.333
			7	120	124	116	7	120		7	113	110	99	7	107.333
			8	110	105	109	8	108		8	131	126	122	8	126.333
			9	86	86	90	9	87.3333		9	129	154	130	9	137.667
			10	86	85	88	10	86.3333		10	69	79	64	10	70.6667
			11	78	71	75	11	74.6667		11	44	59	48	11	50.3333
			12	41	43	33	12	39		12	26	33	31	12	30
			13	22	24	22	13	22.6667		13	14	21	10	13	15
			14	18	15	15	14	16		14	4	5	6	14	5
			DUP 12	37	41	36		38		DUP 12	25	38	26		29.6667
			Field Blank	5				5		Field Blank	1				1
			Trip Blank	6				6		Trip Blank	2				2
						DUP	%DEV	2.5974					DUP	%DEV	0.662252
			Duplicate Recovery:			97.4359	%			Duplicate Recovery:			98.8889	%
			Analytical Value for QC sample:			106	mg/L			Analytical Value for QC sample:			51.4	mg/L
			Actual Value Total Hardness QC:				mg/L			Actual Value Alkalinity QC:				mg/L
			HARDNESS QC P088-507							MINERALS QC P084506
			Sample % of QC Value:			#DIV/0!	%			Sample % of QC Value:			#DIV/0!	%
			Final Review by:		B.Evanshen					Final Review by:		B.Evanshen

## Sheet: Aug 05
Sinking Creek -			Hardness (mg/L CaCO3)				Hardness		Sinking Creek-8.10.05	Alkalinity (mg/L CaCO3)				Alkalinity
Sampled by: S. Stagnolia			Site	A	B	C	Site	Avg Reading	Sampled by:	Site	A	B	C	Site	Avg Reading
Sample Date: 8.10.05			1	222	218	225	1	221.667	S. Stagnolia	1	120	140	142	1	134
			2	188	193	182	2	187.667		2	131	139	134	2	134.667
			3	198	199	192	3	196.333		3	139	140	137	3	138.667
			4	173	177	172	4	174		4	153	151	155	4	153
			5	190	188	185	5	187.667		5	155	159	149	5	154.333
			6	163	165	179	6	169		6	119	108	108	6	111.667
			7	148	151	144	7	147.667		7	120	127	118	7	121.667
			8	151	150	146	8	149		8	89	101	94	8	94.6667
			9	124	128	121	9	124.333		9	82	85	85	9	84
			10	102	103	105	10	103.333		10	86	86	83	10	85
			11	103	106	104	11	104.333		11	84	85	86	11	85
			12	82	86	87	12	85		12	45	47	43	12	45
			13	39	30	30	13	33		13	32	38	31	13	33.6667
			14	32	30	32	14	31.3333		14	15	18	15	14	16
			DUP 7	176	172	168		172		DUP 7	123	125	122		123.333
			Field Blank	2				2		Field Blank	<0				#DIV/0!
			Trip Blank	3				3		Trip Blank	<1				#DIV/0!
						DUP	%DEV	27.4953					DUP	%DEV	1.36054
			Duplicate Recovery:			116.479	%			Duplicate Recovery:			101.37	%
			Analytical Value for QC sample:				mg/L			Analytical Value for QC sample:				mg/L
			Actual Value Total Hardness QC:				mg/L			Actual Value Alkalinity QC:				mg/L
			HARDNESS QC P088-507							MINERALS QC P084506
			Sample % of QC Value:			#DIV/0!	%			Sample % of QC Value:			#DIV/0!	%
			Final Review by:		B.Evanshen					Final Review by:		B.Evanshen

## Sheet: Nov 05
Sinking Creek - 11/9/05			Hardness (mg/L CaCO3)				Hardness		Sinking Creek-11/9/05	Alkalinity (mg/L CaCO3)				Alkalinity
Run by:			Site	A	B	C	Site	Avg Reading	Run by: RH and AS	Site	A	B	C	Site	Avg Reading
			1	DRY	DRY	DRY	1	#DIV/0!		1	DRY	DRY	DRY	1	#DIV/0!
			2	203	280	287	2	256.667		2	140	137	146	2	141
			3	158	188	190	3	178.667		3	148	150	152	3	150
			4	159	184	202	4	181.667		4	128	142	137	4	135.667
			5	173	187	187	5	182.333		5	159	137	152	5	149.333
			6	144	161	168	6	157.667		6	127	128	125	6	126.667
			7	164	174	182	7	173.333		7	143	142	146	7	143.667
			8	160	163	167	8	163.333		8	122	139	133	8	131.333
			9	147	157	184	9	162.667		9	106	120	118	9	114.667
			10	149	170	141	10	153.333		10	104	117	108	10	109.667
			11	153	132	127	11	137.333		11	83	95	91	11	89.6667
			12	DRY	DRY	DRY	12	#DIV/0!		12	DRY	DRY	DRY	12	#DIV/0!
			13	104	89	89	13	94		13	48	45	48	13	47
			14	47	34	23	14	34.6667		14	7	8	10	14	8.33333
			DUP 9	130	134	145		136.333		DUP 9	108	125	122		118.333
			Field Blank	2				2		Field Blank	6				6
			Trip Blank	3				3		Trip Blank	0				0
						DUP	%DEV	17.6143					DUP	%DEV	3.14735
			Duplicate Recovery:			88.913	%			Duplicate Recovery:			107.903	%
			Analytical Value for QC sample:			106	mg/L			Analytical Value for QC sample:			51.4	mg/L
			Actual Value Total Hardness QC:				mg/L			Actual Value Alkalinity QC:				mg/L
			HARDNESS QC P088-507							MINERALS QC P084506
			Sample % of QC Value:			#DIV/0!	%			Sample % of QC Value:			#DIV/0!	%
			Final Review by:		B.Evanshen					Final Review by:		B.Evanshen

## Sheet: FEB06
Sinking Creek		ALKALINITY							Sinking Creek		HARDNESS
Sample date:	2006-02-14	SITES	A	B	C	MEAN	STDEV		Sample date:	2006-02-14	SITES	A	B	C	MEAN	STDEV
			(mg/L)	(mg/L)	(mg/L)	(mg/L)	(mg/L)					(mg/L)	(mg/L)	(mg/L)	(mg/L)	(mg/L)
ALKALINITY		1	109	110	105	108	2.64575		HARDNESS		1	163	210	259	210.667	48.0035
Analysis date:	2006-02-14	2	113	99	96	102.667	9.07377		Analysis date:	2006-02-14	2	265	245	233	247.667	16.1658
Performed by:	J.Shelton	3	85	65	83	77.6667	11.0151		Performed by:	SB	3	186	196	203	195	8.544
Method:	Hach	4	65	75	60	66.6667	7.63763		Method:	Hach	4	204	217	188	203	14.5258
Time:		5	72	75	70	72.3333	2.51661		Time:	13:00:00	5	167	204	167	179.333	21.362
		6	55	60	63	59.3333	4.04145				6	172	249	174	198.333	43.89
DUP:	7	7	50	40	35	41.6667	7.63763		DUP:	7	7	187	164	195	182	16.0935
REP:		8	74	79	80	77.6667	3.21455		REP:		8	144	144	150	146	3.4641
SPIKE:		9	68	71	70	69.6667	1.52753		SPIKE:		9	169	194	191	184.667	13.6504
		10	64	66	63	64.3333	1.52753				10	171	147	146	154.667	14.1539
		11	36	33	31	33.3333	2.51661				11	145	164	179	162.667	17.0392
		12	16	18	19	17.6667	1.52753				12	139	96	110	115	21.9317
		13	14	4	8	8.66667	5.03322				13	90	125	91	102	19.9249
		14	136	143	140	139.667	3.51188				14	216	181	273	223.333	46.4363
		DUP	98	98	100	98.6667	1.1547				DUP	197	192	180	189.667	8.73689
		REP				#DIV/0!	#DIV/0!				REP				#DIV/0!	#DIV/0!
		SAMPLE SPIKE				#DIV/0!	#DIV/0!				SAMPLE SPIKE				#DIV/0!	#DIV/0!
		LAB BLANK									LAB BLANK
		BLANK SPIKE									BLANK SPIKE
		TRIP BLANK	1								TRIP BLANK	0
		FIELD BLANK	2								FIELD BLANK	4
		QC	51								QC	106
	ENTERED BY:	J.Shelton	DATE ENTERED:		2006-02-15					ENTERED BY:	J.Shelton	DATE ENTERED:		2006-02-15
FINAL REVIEW BY:		A.Fitzgerald	DATE REVIEWED:		2006-04-25				FINAL REVIEW BY:		A.Fitzgerald	DATE REVIEWED:		2006-04-25
		Quality Control Data Sheet									Quality Control Data Sheet
		Sample Date:	2006-02-14		Location:	Sinking Creek					Sample Date:	2006-02-14		Location:	Sinking Creek
		Analyst:	J.Shelton		Parameter:	ALKALINITY					Analyst:	SB		Parameter:	HARDNESS
		Analytical Date:	2006-02-14		MDL:	3					Analytical Date:	2006-02-14		MDL:	3
* 'Analytical Result' for REP may be factored to account for a possible dilution of the actual REP employed for QC purposes									* 'Analytical Result' for REP may be factored to account for a possible dilution of the actual REP employed for QC purposes
		Sample ID	Rep.Dup.	Expected	Analytical	Accuracy	Precision	Acceptable			Sample ID	Rep.Dup.	Expected	Analytical	Accuracy	Precision	Acceptable
			QC. Spike	Value	Result	% Recovery	% Dev	Unacceptable				QC. Spike	Value	Result	% Recovery	% Dev	Unacceptable
		Sample for Rep					** <%	20			Sample for Rep					** <%	20
Volume (mL) analyzed:		Sample Replicate	REP*		#DIV/0!		#DIV/0!	#DIV/0!	Volume (mL) analyzed:		Sample Replicate	REP*		#DIV/0!		#DIV/0!	#DIV/0!
Volume (mL) of sample:		Sample for DUP			41.6667		** <%	20	Volume (mL) of sample:		Sample for DUP			182		** <%	20
		Sample Duplicate	DUP		98.6667		81.2352	U			Sample Duplicate	DUP		189.667		4.12556	A
** 'Analytical Result' for SS may be factored to account for a possible dilution of the actual SS employed for QC purposes		Sample for Spike							** 'Analytical Result' for SS may be factored to account for a possible dilution of the actual SS employed for QC purposes		Sample for Spike
		Sample Spike	SS**	0	#DIV/0!	#DIV/0!		#DIV/0!			Sample Spike	SS**	0	#DIV/0!	#DIV/0!		#DIV/0!
		Lab Blank	LB		0						Lab Blank	LB		0
		Blank Spike	BS	0	0	#DIV/0!					Blank Spike	BS	0	0	#DIV/0!
Volume(mL) analyzed:		Trip Blank	TB		1			A	Volume(mL) analyzed:		Trip Blank	TB		0			A
Vol (mL) spiked sample:		Field Blank	FB		2			A	Vol (mL) spiked sample:		Field Blank	FB		4			U
		QC Lot: 123	QC	46.3	51	110.151	A	A			Lot#121008	QC	115	106	92.1739	A	A
		Acceptance Range:	Low/High	41.9	50.9		U				Acceptance Range:	Low/High	104	133		A
		Accept	x		Re-analyze		Reject				Accept	x		Re-analyze		Reject
		Reviewed By:	B.Evanshen								Reviewed By:	B.Evanshen
		QC Calculator									QC Calculator
		QC	QC Standard#:		P084-506						QC	QC Standard#:		P088-507
			Company/Catalog#		ERA Minerals #506							Company/Catalog#		ERA Hardness #507
			Certified Concentration*		46.3	mg/L						Certified Concentration*		115	mg/L
		Certified Low Acceptance Conc*			41.9	mg/L					Certified Low Acceptance Conc*			104	mg/L
		Certified High Acceptance Conc*			50.9	mg/L					Certified High Acceptance Conc*			133	mg/L
* 'Certified Concentration' and 'Range' reported by manufacturer				Range ±	9.50324	%			* 'Certified Concentration' and 'Range' reported by manufacturer				Range ±	9.56522	%
			Volume of Standard		100	mL						Volume of Standard		100	mL
			Diluted to		100	mL						Diluted to		100	mL
** 'Range' = %difference between 'Certified Conc' and 'Acceptance Conc'			Dilution Factor		1				** 'Range' = %difference between 'Certified Conc' and 'Acceptance Conc'			Dilution Factor		1
		Calculated Concentration			46.3	mg/L					Calculated Concentration			115	mg/L
		Calculated Low Acceptance Range			41.9	mg/L					Calculated Low Acceptance Range			104	mg/L
		Calculated High Acceptance Range			50.9	mg/L					Calculated High Acceptance Range			133	mg/L
		SPIKE	Volume of QC Standard			mL					SPIKE	Volume of QC Standard			mL
			Volume of Sample			mL						Volume of Sample			mL
		Volume of added diluent			100	mL					Volume of added diluent			100	mL
		Sample for Spike			0	mg/L					Sample for Spike			0	mg/L
		Calculated Sample Spike Known Value			0	mg/L					Calculated Sample Spike Known Value			0	mg/L
		Blank Spike Known Value			0	mg/L					Blank Spike Known Value			0	mg/L

## Sheet: MAY06
Sinking Creek		ALKALINITY							Sinking Creek		HARDNESS
Sample date:	2006-05-17	SITES	A	B	C	MEAN	STDEV		Sample date:	2006-05-17	SITES	A	B	C	MEAN	STDEV
			(mg/L)	(mg/L)	(mg/L)	(mg/L)	(mg/L)					(mg/L)	(mg/L)	(mg/L)	(mg/L)	(mg/L)
ALKALINITY		1	160	150	154	154.667	5.03322		HARDNESS		1	175	176	168	173	4.3589
Analysis date:	2006-05-17	2	164	157	162	161	3.60555		Analysis date:	2006-05-17	2	174	177	168	173	4.58258
Performed by:		3	144	139	144	142.333	2.88675		Performed by:		3	157	164	158	159.667	3.78594
Method:	Hach	4	137	143	144	141.333	3.78594		Method:	Hach	4	159	160	156	158.333	2.08167
Time:		5	139	148	130	139	9		Time:		5	160	152	159	157	4.3589
		6	116	115	115	115.333	0.57735				6	123	125	127	125	2
DUP:	3	7	111	113	111	111.667	1.1547		DUP:	3	7	126	127	129	127.333	1.52753
REP:	14	8	90	94	87	90.3333	3.51188		REP:	14	8	106	105	104	105	1
SPIKE:		9	80	77	77	78	1.73205		SPIKE:		9	88	88	87	87.6667	0.57735
		10	75	73	73	73.6667	1.1547				10	81	86	82	83	2.64575
		11	65	62		63.5	2.12132				11	65	68		66.5	2.12132
		12	41	39	42	40.6667	1.52753				12	40	46	40	42	3.4641
		13	16	14	16	15.3333	1.1547				13	18	19	21	19.3333	1.52753
		14	7	7	6	6.66667	0.57735				14	7	7	8	7.33333	0.57735
		DUP	148	147	147	147.333	0.57735				DUP	160	159	161	160	1
		REP				#DIV/0!	#DIV/0!				REP				#DIV/0!	#DIV/0!
		SAMPLE SPIKE				#DIV/0!	#DIV/0!				SAMPLE SPIKE				#DIV/0!	#DIV/0!
		LAB BLANK									LAB BLANK
		BLANK SPIKE									BLANK SPIKE
		TRIP BLANK	4								TRIP BLANK	4
		FIELD BLANK	0								FIELD BLANK	0
		QC	8								QC	8
	ENTERED BY:	G.Hill	DATE ENTERED:		2006-05-30					ENTERED BY:	G.Hill	DATE ENTERED:		2006-05-30
FINAL REVIEW BY:		B.Evanshen	DATE REVIEWED:		2006-06-23				FINAL REVIEW BY:		B.Evanshen	DATE REVIEWED:		2006-06-23
		Quality Control Data Sheet									Quality Control Data Sheet
		Sample Date:	2006-05-17		Location:	Sinking Creek					Sample Date:	2006-05-17		Location:	Sinking Creek
		Analyst:	00:00:00		Parameter:	ALKALINITY					Analyst:	00:00:00		Parameter:	HARDNESS
		Analytical Date:	2006-05-17		MDL:	3					Analytical Date:	2006-05-17		MDL:	3
* 'Analytical Result' for REP may be factored to account for a possible dilution of the actual REP employed for QC purposes									* 'Analytical Result' for REP may be factored to account for a possible dilution of the actual REP employed for QC purposes
		Sample ID	Rep.Dup.	Expected	Analytical	Accuracy	Precision	Acceptable			Sample ID	Rep.Dup.	Expected	Analytical	Accuracy	Precision	Acceptable
			QC. Spike	Value	Result	% Recovery	% Dev	Unacceptable				QC. Spike	Value	Result	% Recovery	% Dev	Unacceptable
		Sample for Rep					** <%	20			Sample for Rep					** <%	20
Volume (mL) analyzed:		Sample Replicate	REP*		#DIV/0!		#DIV/0!	#DIV/0!	Volume (mL) analyzed:		Sample Replicate	REP*		#DIV/0!		#DIV/0!	#DIV/0!
Volume (mL) of sample:		Sample for DUP			142.333		** <%	20	Volume (mL) of sample:		Sample for DUP			159.667		** <%	20
		Sample Duplicate	DUP		147.333		3.45224	A			Sample Duplicate	DUP		160		0.208551	A
** 'Analytical Result' for SS may be factored to account for a possible dilution of the actual SS employed for QC purposes		Sample for Spike							** 'Analytical Result' for SS may be factored to account for a possible dilution of the actual SS employed for QC purposes		Sample for Spike
		Sample Spike	SS**	0	#DIV/0!	#DIV/0!		#DIV/0!			Sample Spike	SS**	0	#DIV/0!	#DIV/0!		#DIV/0!
		Lab Blank	LB		0			A			Lab Blank	LB		0
		Blank Spike	BS	0	0	#DIV/0!					Blank Spike	BS	0	0	#DIV/0!
Volume(mL) analyzed:		Trip Blank	TB		4			U	Volume(mL) analyzed:		Trip Blank	TB		4			U
Vol (mL) spiked sample:		Field Blank	FB		0			A	Vol (mL) spiked sample:		Field Blank	FB		0			A
		QC Lot: 123	QC	9.26	8	86.3931	A	A			Lot#121008	QC	28.75	8	27.8261	U	U
		Acceptance Range:	Low/High	8.38	10.18		U				Acceptance Range:	Low/High	26	33.25		U
		Accept	x		Re-analyze		Reject				Accept	x		Re-analyze		Reject
		Reviewed By:	B.Evanshen								Reviewed By:	B.Evanshen
		QC Calculator									QC Calculator
		QC	QC Standard#:		P084-506						QC	QC Standard#:		P088-507
			Company/Catalog#		ERA Minerals #506							Company/Catalog#		ERA Hardness #507
			Certified Concentration*		46.3	mg/L						Certified Concentration*		115	mg/L
		Certified Low Acceptance Conc*			41.9	mg/L					Certified Low Acceptance Conc*			104	mg/L
		Certified High Acceptance Conc*			50.9	mg/L					Certified High Acceptance Conc*			133	mg/L
* 'Certified Concentration' and 'Range' reported by manufacturer				Range ±	9.50324	%			* 'Certified Concentration' and 'Range' reported by manufacturer				Range ±	9.56522	%
			Volume of Standard		20	mL						Volume of Standard		25	mL
			Diluted to		100	mL						Diluted to		100	mL
** 'Range' = %difference between 'Certified Conc' and 'Acceptance Conc'			Dilution Factor		0.2				** 'Range' = %difference between 'Certified Conc' and 'Acceptance Conc'			Dilution Factor		0.25
		Calculated Concentration			9.26	mg/L					Calculated Concentration			28.75	mg/L
		Calculated Low Acceptance Range			8.38	mg/L					Calculated Low Acceptance Range			26	mg/L
		Calculated High Acceptance Range			10.18	mg/L					Calculated High Acceptance Range			33.25	mg/L
		SPIKE	Volume of QC Standard			mL					SPIKE	Volume of QC Standard			mL
			Volume of Sample			mL						Volume of Sample			mL
		Volume of added diluent			100	mL					Volume of added diluent			100	mL
		Sample for Spike			0	mg/L					Sample for Spike			0	mg/L
		Calculated Sample Spike Known Value			0	mg/L					Calculated Sample Spike Known Value			0	mg/L
		Blank Spike Known Value			0	mg/L					Blank Spike Known Value			0	mg/L

## Sheet: AUG06
Sinking Creek		ALKALINITY							Sinking Creek		HARDNESS
Sample date:	2006-08-16	SITES	A	B	C	MEAN	STDEV		Sample date:	2006-08-16	SITES	A	B	C	MEAN	STDEV
			(mg/L)	(mg/L)	(mg/L)	(mg/L)	(mg/L)					(mg/L)	(mg/L)	(mg/L)	(mg/L)	(mg/L)
ALKALINITY		1	152	164	164	160	6.9282		HARDNESS		1	190	188	191	189.667	1.52753
Analysis date:	2006-08-16	2	164	162	165	163.667	1.52753		Analysis date:	2006-08-17	2	177	174	178	176.333	2.08167
Performed by:	G. Hill	3	160	159	162	160.333	1.52753		Performed by:	S Stagnolia	3	194	190	198	194	4
Method:	Hach	4	162	159	165	162	3		Method:	Hach	4	197	199	195	197	2
Time:		5	156	159	158	157.667	1.52753		Time:		5	194	198	191	194.333	3.51188
		6	146	139	140	141.667	3.78594				6	174	172	174	173.333	1.1547
DUP:	11	7	133	138	137	136	2.64575		DUP:	11	7	166	171	165	167.333	3.21455
REP:	7A	8	124	123	125	124	1		REP:	7A	8	158	153	154	155	2.64575
SPIKE:		9	108	103	107	106	2.64575		SPIKE:		9	144	138	144	142	3.4641
		10	96	95	96	95.6667	0.57735				10	141	148	149	146	4.3589
		11	93	92	93	92.6667	0.57735				11	115	120	113	116	3.60555
		12	62	65	60	62.3333	2.51661				12	81	80	84	81.6667	2.08167
		13	34	31	30	31.6667	2.08167				13	41	49	40	43.3333	4.93288
		14	10	9	10	9.66667	0.57735				14	23	32	22	25.6667	5.50757
		DUP	93	95	97	95	2				DUP	129	120	131	126.667	5.85947
		REP	70	55		62.5	10.6066				REP	79	116		97.5	26.163
		SAMPLE SPIKE				#DIV/0!	#DIV/0!				SAMPLE SPIKE				#DIV/0!	#DIV/0!
		LAB BLANK									LAB BLANK
		BLANK SPIKE									BLANK SPIKE
		TRIP BLANK	3								TRIP BLANK	5
		FIELD BLANK	4								FIELD BLANK	5
		QC									QC	180
	ENTERED BY:	J.Jarnigan	DATE ENTERED:		2006-09-19					ENTERED BY:	J.Jarnigan	DATE ENTERED:		2006-09-19
FINAL REVIEW BY:		B.Evanshen	DATE REVIEWED:		2007-02-22				FINAL REVIEW BY:		B.Evanshen	DATE REVIEWED:		2007-02-22
		Quality Control Data Sheet									Quality Control Data Sheet
		Sample Date:	2006-08-16		Location:	Sinking Creek					Sample Date:	2006-08-16		Location:	Sinking Creek
		Analyst:	G. Hill		Parameter:	ALKALINITY					Analyst:	S Stagnolia		Parameter:	HARDNESS
		Analytical Date:	2006-08-16		MDL:	3					Analytical Date:	2006-08-17		MDL:	3
* 'Analytical Result' for REP may be factored to account for a possible dilution of the actual REP employed for QC purposes									* 'Analytical Result' for REP may be factored to account for a possible dilution of the actual REP employed for QC purposes
		Sample ID	Rep.Dup.	Expected	Analytical	Accuracy	Precision	Acceptable			Sample ID	Rep.Dup.	Expected	Analytical	Accuracy	Precision	Acceptable
			QC. Spike	Value	Result	% Recovery	% Dev	Unacceptable				QC. Spike	Value	Result	% Recovery	% Dev	Unacceptable
		Sample for Rep			133		** <%	30.4054			Sample for Rep			166		** <%	20
Volume (mL) analyzed:	100	Sample Replicate	REP*		125		6.20155	A	Volume (mL) analyzed:	100	Sample Replicate	REP*		97.5		51.9924	U
Volume (mL) of sample:	50	Sample for DUP			92.6667		** <%	30.4054	Volume (mL) of sample:	50	Sample for DUP			116		** <%	20
		Sample Duplicate	DUP		95		2.48668	A			Sample Duplicate	DUP		126.667		8.79121	A
** 'Analytical Result' for SS may be factored to account for a possible dilution of the actual SS employed for QC purposes		Sample for Spike							** 'Analytical Result' for SS may be factored to account for a possible dilution of the actual SS employed for QC purposes		Sample for Spike			194
		Sample Spike	SS**	0	#DIV/0!	#DIV/0!		#DIV/0!			Sample Spike	SS**	194	#DIV/0!	#DIV/0!		#DIV/0!
		Lab Blank	LB					A			Lab Blank	LB		0
		Blank Spike	BS	0		#DIV/0!					Blank Spike	BS	0	0	#DIV/0!
Volume(mL) analyzed:		Trip Blank	TB		3			A	Volume(mL) analyzed:		Trip Blank	TB		5			U
Vol (mL) spiked sample:		Field Blank	FB		4			U	Vol (mL) spiked sample:		Field Blank	FB		5			U
		QC Lot: 123	QC	#DIV/0!	0	#DIV/0!	#DIV/0!	#DIV/0!			Lot#121008	QC	180	180	100	A	A
		Acceptance Range:	Low/High	#DIV/0!	#DIV/0!		#DIV/0!				Acceptance Range:	Low/High	156	202		A
		Accept	x		Re-analyze		Reject				Accept	x		Re-analyze		Reject
		Reviewed By:	B.Evanshen								Reviewed By:	B.Evanshen
		QC Calculator									QC Calculator
		QC	QC Standard#:		011106						QC	QC Standard#:		010506
			Company/Catalog#		NSI Minerals							Company/Catalog#		NSI Hardness
			Certified Concentration*		14.8	mg/L						Certified Concentration*		360	mg/L
		Certified Low Acceptance Conc*			10.3	mg/L					Certified Low Acceptance Conc*			312	mg/L
		Certified High Acceptance Conc*			19.3	mg/L					Certified High Acceptance Conc*			404	mg/L
* 'Certified Concentration' and 'Range' reported by manufacturer				Range ±	30.4054	%			* 'Certified Concentration' and 'Range' reported by manufacturer				Range ±	13.3333	%
			Volume of Standard			mL						Volume of Standard		50	mL
			Diluted to			mL						Diluted to		100	mL
** 'Range' = %difference between 'Certified Conc' and 'Acceptance Conc'			Dilution Factor		#DIV/0!				** 'Range' = %difference between 'Certified Conc' and 'Acceptance Conc'			Dilution Factor		0.5
		Calculated Concentration			#DIV/0!	mg/L					Calculated Concentration			180	mg/L
		Calculated Low Acceptance Range			#DIV/0!	mg/L					Calculated Low Acceptance Range			156	mg/L
		Calculated High Acceptance Range			#DIV/0!	mg/L					Calculated High Acceptance Range			202	mg/L
		SPIKE	Volume of QC Standard			mL					SPIKE	Volume of QC Standard			mL
			Volume of Sample			mL						Volume of Sample			mL
		Volume of added diluent			100	mL					Volume of added diluent			100	mL
		Sample for Spike			0	mg/L					Sample for Spike			194	mg/L
		Calculated Sample Spike Known Value			0	mg/L					Calculated Sample Spike Known Value			194	mg/L
		Blank Spike Known Value			0	mg/L					Blank Spike Known Value			0	mg/L

[truncated: 20 more sheets: NOV06, FEB07, MAY07, AUG07, NOV07, FEB08, MAY08, AUG08, NOV08, FEB09, MAY09, AUG09, NOV09, FEB10, MAY10, AUG10, NOV10, FEB11, MAY11, AUG11]
