# Supplementary material for: Maxent estimation of aquatic Escherichia coli stream impairment
Source: PeerJ. 2018 Sep 13;6:e5610. doi: 10.7717/peerj.5610 (PMC6139247; doi:10.7717/peerj.5610)
Supplement: Data S2 — Raw data for independent and dependent variables. [file peerj-06-5610-s007.zip › Raw_Data/Nitrates.xlsx]

## Sheet: Apr 04
NITRATE-N		SITES	A	B	C	A-BLANK	B-BLANK	C-BLANK	MEAN	STDEV
Technician (initial): Sumith			(mg/L)	(mg/L)	(mg/L)	(mg/L)	(mg/L)	(mg/L)	(mg/L)	(mg/L)
Date: 004/07/04		1	1.9	2	1.9	0	0	0	1.93333	0.057735
Site: Sinking Creek		2	1.8	1.8	1.6	0	0	0	1.73333	0.11547
Sample Date: 4/7/04		3	1.7	1.9	1.8	0	0	0	1.8	0.1
		4	1.4	1.7	1.8	0	0	0	1.63333	0.208167
		5	1.7	1.7	1.8	0	0	0	1.73333	0.057735
		6	1.3	1.6	1.7	0	0	0	1.53333	0.208167
		7	1.4	1.5	1.4	0	0	0	1.43333	0.057735
		8	1.3	1.6	1.5	0	0	0	1.46667	0.152753
		9	1.2	1.4	1.4	0	0	0	1.33333	0.11547
		10	1.1	1.2	1.2	0	0	0	1.16667	0.057735
		11	1.2	1.1	1.1	0	0	0	1.13333	0.057735
		12	0.7	0.8	0.9	0	0	0	0.8	0.1
		13	0.6	0.6	0.7	0	0	0	0.633333	0.057735
		14	0.3	0.2	0.3	0	0	0	0.266667	0.057735
		DUP 5	1.7	1.5	1.5	0	0	0	1.56667	0.11547
		Trip Blank	0.3			0			0.3	#DIV/0!
		Field Blank	0.4			0			0.4	#DIV/0!
								DUP	%DEV	66.6667
		Duplicate Recovery:	200	%
		Final Review:	B.Evanshen

## Sheet: May 04
NITRATE-N		SITES	A	B	C	A-BLANK	B-BLANK	C-BLANK	MEAN	STDEV
Technician (initial): Sumith			(mg/L)	(mg/L)	(mg/L)	(mg/L)	(mg/L)	(mg/L)	(mg/L)	(mg/L)
Date: 5/5/04		1	1.4	1.4	1.2	0	0	0	1.33333	0.11547
Site: Sinking Creek		2	1.5	1.3	1.2	0	0	0	1.33333	0.152753
Sample Date: 5/5/04		3	1.3	1.1	1.2	0	0	0	1.2	0.1
		4	1.3	1.8	1.4	0	0	0	1.5	0.264575
		5	1.1	1	1.2	0	0	0	1.1	0.1
		6	1.3	1.2	1.2	0	0	0	1.23333	0.057735
		7	1	0.9	0.8	0	0	0	0.9	0.1
		8	1	1.1	1	0	0	0	1.03333	0.057735
		9	1.1	1	0.9	0	0	0	1	0.1
		10	1	0.8	0.8	0	0	0	0.866667	0.11547
		11	0.7	0.9	0.9	0	0	0	0.833333	0.11547
		12	0.6	0.6	0.7	0	0	0	0.633333	0.057735
		13	0.6	0.6	0.6	0	0	0	0.6	0
		14	0.6	0.4	0.6	0	0	0	0.533333	0.11547
		DUP 7	0.9	0.8	0.9	0	0	0	0.866667	0.057735
		Trip Blank		0.3		0			0.3	#DIV/0!
		Field Blank		0.4		0			0.4	#DIV/0!
								DUP	%DEV	53.5898
		Duplicate Recovery:	57.735	%
		Final Review:	B.Evanshen

## Sheet: Aug 04
NITRATE-N		SITES	A	B	C	A-BLANK	B-BLANK	C-BLANK	MEAN	STDEV
Technician (initial): Hillary			(mg/L)	(mg/L)	(mg/L)	(mg/L)	(mg/L)	(mg/L)	(mg/L)	(mg/L)
Date: 8/5/04		1	1.9	1.5	1.5	0	0	0	1.63333	0.23094
Site: Sinking Creek		2	1.1	1.1	1.2	0	0	0	1.13333	0.057735
Sample Date: 8/4/04		3	2.8	0.9	1.1	0	0	0	1.6	1.04403
		4	0.8	0.9	0.7	0	0	0	0.8	0.1
		5	1.1	1.5	0.6	0	0	0	1.06667	0.450925
		6	1.7	1	1.2	0	0	0	1.3	0.360555
		7	1.5	1.5	1.5	0	0	0	1.5	0
		8	3.1	2.6	2.6	0	0	0	2.76667	0.288675
		9	1.5	2.2	1.7	0	0	0	1.8	0.360555
		10	0.6	0.4	0.3	0	0	0	0.433333	0.152753
		11	1.2	3.4	3	0	0	0	2.53333	1.17189
		12	2.4	0.4	1.9	0	0	0	1.56667	1.04083
		13	0.9	1	2.8	0	0	0	1.56667	1.06927
		14	2.4	1	0.5	0	0	0	1.3	0.984886
		DUP 9	1.8	0.9	2	0	0	0	1.56667	0.585947
		Trip Blank	4.5			0			4.5	#DIV/0!
		Field Blank	3.3			0			3.3	#DIV/0!
								DUP	%DEV	47.6262
		Duplicate Recovery:	162.512	%
		Final Review:	B.Evanshen

## Sheet: Nov 04
NITRATE-N		SITES	A	B	C	A-BLANK	B-BLANK	C-BLANK	MEAN	STDEV
Technician (initial):			(mg/L)	(mg/L)	(mg/L)	(mg/L)	(mg/L)	(mg/L)	(mg/L)	(mg/L)
Date: 11-02-04		1	2	1.1	1.5	0	0	0	1.53333	0.450925
Site: Sinking Creek		2	1.1	1.2	1.5	0	0	0	1.26667	0.208167
Sample Date: 11/01/04		3	1.8	0.9	1.2	0	0	0	1.3	0.458258
		4	5.4	1.2	0.6	0	0	0	2.4	2.61534
		5	1.1	1.5	1.2	0	0	0	1.26667	0.208167
		6	1.5	1.1	1.5	0	0	0	1.36667	0.23094
		7	1		1.4	0	0	0	1.2	0.282843
		8	3.6	0.6	1.4	0	0	0	1.86667	1.55349
		9	1.3	1	1.8	0	0	0	1.36667	0.404145
		10	1.5	0.9	1	0	0	0	1.13333	0.321455
		11	8	1.1	1.5	0	0	0	3.53333	3.87341
		12	2.8	1.6	0.9	0	0	0	1.76667	0.960902
		13	4.6	1.9	1	0	0	0	2.5	1.8735
		14	0.8	1.5	1.2	0	0	0	1.16667	0.351188
		DUP 10	1.6	1.7	2	0	0	0	1.76667	0.208167
		Trip Blank	4.6			0			4.6	#DIV/0!
		Field Blank	4.3			0			4.3	#DIV/0!
								DUP	%DEV	42.7809
		Duplicate Recovery:	64.7576	%
		Final Review:	B.Evanshen

## Sheet: Feb 05
NITRATE-N		SITES	A	B	C	A-BLANK	B-BLANK	C-BLANK	MEAN	STDEV
Technician (initial): SB			(mg/L)	(mg/L)	(mg/L)	(mg/L)	(mg/L)	(mg/L)	(mg/L)	(mg/L)
Date: 02/16/05		1	0.7	1.8	1.5	0	0	0	1.33333	0.568624
Site: Sinking Creek		2	1.6	1.1	0.9	0	0	0	1.2	0.360555
		3	1.8	1.1	1.4	0	0	0	1.43333	0.351188
		4	1.5	0.6	0.7	0	0	0	0.933333	0.493288
		5	0.5	1.1	1.4	0	0	0	1	0.458258
		6				0	0	0	#DIV/0!	#DIV/0!
DUP: 5		7	1.9	1.3	1.5	0	0	0	1.56667	0.305505
		8	1.3	2.1	1.8	0	0	0	1.73333	0.404145
		9	0.7	0.3	1.1	0	0	0	0.7	0.4
		10	0.7	0.8	0.2	0	0	0	0.566667	0.321455
		11	0.3	0.7	1.2	0	0	0	0.733333	0.450925
		12	0.6	0.8	0.6	0	0	0	0.666667	0.11547
		13	0.8	0.6	0.6	0	0	0	0.666667	0.11547
		14	1.2	1	0.6	0	0	0	0.933333	0.305505
		Dup 5		1.8	0.7	0	0	0	1.25	0.777817
		Trip Blank	1.1			0			1.1	#DIV/0!
		Field Blank	1.3			0			1.3	#DIV/0!
								DUP	%DEV	51.7056
		Recovery	169.734	%
		Final Review:	B.Evanshen

## Sheet: May 05
NITRATE-N		SITES	A	B	C	A-BLANK	B-BLANK	C-BLANK	MEAN	STDEV
Technician (initial): HC			(mg/L)	(mg/L)	(mg/L)	(mg/L)	(mg/L)	(mg/L)	(mg/L)	(mg/L)
Date: 5/18/05		1	1.4	1.5	1.1	0	0	0	1.33333	0.208167
Site: Sinking Creek		2	1.2	1.2	1.1	0	0	0	1.16667	0.057735
		3	1.5	1.9	1.2	0	0	0	1.53333	0.351188
		4	1.6	1.8	1.1	0	0	0	1.5	0.360555
		5	1.5	1.5	0.7	0	0	0	1.23333	0.46188
		6	1.1	1.2	1.6	0	0	0	1.3	0.264575
		7	1.6	0.5	2.8	0	0	0	1.63333	1.15036
		8	2	2.8	1.6	0	0	0	2.13333	0.61101
		9	2.1	1.5	1.1	0	0	0	1.56667	0.503322
		10	2.7	1.2	1.2	0	0	0	1.7	0.866025
		11	1.6	1.2	1	0	0	0	1.26667	0.305505
		12	3.1	2.6	1	0	0	0	2.23333	1.09697
		13	3.8	3.8	3.7	0	0	0	3.76667	0.057735
		14	2.3	1.8	1	0	0	0	1.7	0.655744
		Dup 12	2.6	2.4	1.5	0	0	0	2.16667	0.585947
		Trip Blank	2.6			0			2.6	#DIV/0!
		Field Blank	1.4			0			1.4	#DIV/0!
								DUP	%DEV	60.7303
		Recovery	53.4152	%
		Final Review:	B.Evanshen

## Sheet: Aug 05
NITRATE-N		SITES	A	B	C	A-BLANK	B-BLANK	C-BLANK	MEAN	STDEV
Technician (initial): S. Stagnolia			(mg/L)	(mg/L)	(mg/L)	(mg/L)	(mg/L)	(mg/L)	(mg/L)	(mg/L)
Date: 8.10.05		1	3	2.8	3.2	0	0	0	3	0.2
Site: Sinking Creek		2	5.7	3.5	6	0	0	0	5.06667	1.36504
		3	3.5	3.8	4.4	0	0	0	3.9	0.458258
		4	5.1	3.7	6.9	0	0	0	5.23333	1.60416
		5	4.4	4	2.9	0	0	0	3.76667	0.776745
		6	2.9	2.4	2.8	0	0	0	2.7	0.264575
		7	4.9	5.7	5.5	0	0	0	5.36667	0.416333
		8	2.9	3.2	3	0	0	0	3.03333	0.152753
		9	5	4.3	5	0	0	0	4.76667	0.404145
		10	5.7	5.1	5.2	0	0	0	5.33333	0.321455
		11	2.4	2.6	1.8	0	0	0	2.26667	0.416333
		12	3.5	0.6	3.1	0	0	0	2.4	1.57162
		13	2.1	1.3	1.6	0	0	0	1.66667	0.404145
		14	1.5	0.5	1.1	0	0	0	1.03333	0.503322
		DUP 7	4.4	3.7	4.2	0	0	0	4.1	0.360555
		Trip Blank	1			0			1	#DIV/0!
		Field Blank	0.4			0			0.4	#DIV/0!
								DUP	%DEV	14.3594
		Recovery	86.6025	%
		Final Review:	B.Evanshen

## Sheet: Nov 05
NITRATE-N		SITES	A	B	C	A-BLANK	B-BLANK	C-BLANK	MEAN	STDEV
Technician (initial):			(mg/L)	(mg/L)	(mg/L)	(mg/L)	(mg/L)	(mg/L)	(mg/L)	(mg/L)
Date:	2005-11-09	1	DRY	DRY	DRY	0	0	0	#DIV/0!	#DIV/0!
Site: Sinking Creek		2	0.9	0.5	1.2	0	0	0	0.866667	0.351188
		3	1	1	0.6	0	0	0	0.866667	0.23094
		4	0.5	0.2	1.4	0	0	0	0.7	0.6245
		5	0.6	0.6	0.8	0	0	0	0.666667	0.11547
		6	0.7	0.5	1.3	0	0	0	0.833333	0.416333
		7	1.6	0.6	0.7	0	0	0	0.966667	0.550757
		8	0.8	0.3	1.1	0	0	0	0.733333	0.404145
		9	0.8	0.5	0.7	0	0	0	0.666667	0.152753
		10	1.5	0.3	1	0	0	0	0.933333	0.602771
		11	1.2	0.9	0.9	0	0	0	1	0.173205
		12	DRY	DRY	DRY	0	0	0	#DIV/0!	#DIV/0!
		13	1.2	0.9	1.6	0	0	0	1.23333	0.351188
		14	0.2	0	1	0	0	0	0.4	0.52915
		DUP 9	0.4	0.2	0.7	0	0	0	0.433333	0.251661
		Trip Blank	0.7			0			0.7	#DIV/0!
		Field Blank	0.8			0			0.8	#DIV/0!
		Recovery:	164.751	%				DUP	%DEV	48.9146
		Final Review:	B.Evanshen

## Sheet: FEB06
NITRATE-N		SITES	A	B	C	A-BLANK	B-BLANK	C-BLANK	MEAN	STDEV			Quality Control Data Sheet
Sinking Creek			(mg/L)	(mg/L)	(mg/L)	(mg/L)	(mg/L)	(mg/L)	(mg/L)	(mg/L)			Sample Date:	2006-02-14		Location:	Sinking Creek
Sample Date:	2006-02-14	1	1.9	1.8	1.2				1.63333	0.378594			Analyst:	E.Smith		Parameter:	NITRATE-N
Analytical Date:	2006-02-14	2	1.5	1.4	1.5				1.46667	0.057735			Analytical Date:	2006-02-14		MDL:	3
Analyst:	E.Smith	3	1.3	1.2	1.5				1.33333	0.152753
Method:	HACH	4	1.5	1.4	1.8				1.56667	0.208167
Time:		5	1.2	1.1	1.1				1.13333	0.057735			Sample ID	Rep.Dup.	Expected	Analytical	Accuracy	Precision	Acceptable
		6	1.4	1.1	0.9				1.13333	0.251661				QC. Spike	Value	Result	% Recovery	% Dev	Unacceptable
DUP:	7	7	1.1	1.1	0.8				1	0.173205			Sample for Rep					** <%	20
REP:		8	1.4	1.4	1.1				1.3	0.173205			Sample Replicate	REP		#DIV/0!		#DIV/0!	#DIV/0!
SPIKE:		9	1.2	1.1	1.1				1.13333	0.057735			Sample for DUP			1		** <%	20
		10	1	1.2	1				1.06667	0.11547			Sample Duplicate	DUP		1.2		18.1818	A
		11	0.9	0.8	0.9				0.866667	0.057735			Sample for Spike
		12	0.8	0.9	0.8				0.833333	0.057735			Sample Spike	SS	#DIV/0!	#DIV/0!	#DIV/0!		#DIV/0!
		13	1.1	1.2	0.7				1	0.264575			Lab Blank	LB		0
		14	1.7	1.5	1.8				1.66667	0.152753			Blank Spike	BS	#DIV/0!	0	#DIV/0!
		DUP	1.4	1.2	1				1.2	0.2			Trip Blank	TB		0.8			A
		REP							#DIV/0!	#DIV/0!			Field Blank	FB		0.9			A
		SAMPLE SPIKE							#DIV/0!	#DIV/0!			QC Lot: 123	QC	#DIV/0!	0	#DIV/0!	#DIV/0!	#DIV/0!
		LAB BLANK											Acceptance Range:	Low/High	#DIV/0!	#DIV/0!		#DIV/0!
		BLANK SPIKE
		TRIP BLANK	0.8										Accept	x		Re-analyze		Reject
		FIELD BLANK	0.9
		QC
													Reviewed By:	B.Evanshen
		DATA ENTERED BY:				DATE ENTERED:							QC Calculator
		REVIEWED BY:	B.Evanshen			DATE REVIEWED:							QC	QC Standard#:		P120-739A
														Company/Catalog#		ERA Simple Nutrients
														Certified Concentration*		1.1	mg/L
													Certified Low Acceptance Conc*			0.955	mg/L
								* 'Certified Concentration' and 'Range' reported by manufacturer					Certified High Acceptance Conc*			1.23	mg/L
															Range ±	13.1818	%
														Volume of Standard			mL
								** 'Range' = %difference between 'Certified Conc' and 'Acceptance Conc'						Diluted to			mL
														Dilution Factor		#DIV/0!
													Calculated Concentration			#DIV/0!	mg/L
													Calculated Low Acceptance Range			#DIV/0!	mg/L
													Calculated High Acceptance Range			#DIV/0!	mg/L
													SPIKE	Volume of QC Standard			mL
														Volume of Sample			mL
													Total Volume of Sample Spike			0	mL
													Sample for Spike			0	mg/L
													Calculated Sample Spike Known Value			#DIV/0!	mg/L
													Blank Spike Known Value			#DIV/0!	mg/L

## Sheet: MAY06
NITRATE-N		SITES	A	B	C	A-BLANK	B-BLANK	C-BLANK	MEAN	STDEV			Quality Control Data Sheet
Sinking Creek			(mg/L)	(mg/L)	(mg/L)	(mg/L)	(mg/L)	(mg/L)	(mg/L)	(mg/L)			Sample Date:	2006-05-17		Location:	Sinking Creek
Sample Date:	2006-05-17	1	1.1	1.9	2.4				1.8	0.655744			Analyst:	E.Smith		Parameter:	NITRATE-N
Analytical Date:	2006-05-17	2	1.2	1.6	1.4				1.4	0.2			Analytical Date:	2006-05-17		MDL:	3
Analyst:	E.Smith	3	1.6	0.4	1.8				1.26667	0.757188
Method:	HACH	4	1.4	1.4	1.3				1.36667	0.057735
Time:		5	3.5	0.4	1.1				1.66667	1.62583			Sample ID	Rep.Dup.	Expected	Analytical	Accuracy	Precision	Acceptable
		6	0.8	1	1.1				0.966667	0.152753				QC. Spike	Value	Result	% Recovery	% Dev	Unacceptable
DUP:	3	7	0.3	1.5	1.3				1.03333	0.64291			Sample for Rep					** <%	21.0667
REP:		8	0.8	0.3	1.2				0.766667	0.450925			Sample Replicate	REP		#DIV/0!		#DIV/0!
SPIKE:		9	1.4	0.8	1.3				1.16667	0.321455			Sample for DUP			1.26667		** <%	21.0667
		10	0.2	1	0.8				0.666667	0.416333			Sample Duplicate	DUP		1.53333		19.0476	A
		11	0.4	0.1	0.3				0.266667	0.152753			Sample for Spike
		12	0.9	0.8	1				0.9	0.1			Sample Spike	SS	#DIV/0!	#DIV/0!	#DIV/0!
		13	0.1	0.3	0.4				0.266667	0.152753			Lab Blank	LB		0
		14	0.8	0.9	0.9				0.866667	0.057735			Blank Spike	BS	#DIV/0!	0	#DIV/0!
		DUP	1.6	1.3	1.7				1.53333	0.208167			Trip Blank	TB		0.3			A
		REP							#DIV/0!	#DIV/0!			Field Blank	FB		0.1			A
		SAMPLE SPIKE							#DIV/0!	#DIV/0!			QC Lot: 123	QC	#DIV/0!	0	#DIV/0!	#DIV/0!	#DIV/0!
		LAB BLANK											Acceptance Range:	Low/High	#DIV/0!	#DIV/0!		#DIV/0!
		BLANK SPIKE
		TRIP BLANK	0.3										Accept	x		Re-analyze		Reject
		FIELD BLANK	0.1
		QC
													Reviewed By:	B.Evanshen
		DATA ENTERED BY:				DATE ENTERED:							QC Calculator
		REVIEWED BY:	B.Evanshen			DATE REVIEWED:							QC	QC Standard#:		031706
														Company/Catalog#		NSI Nutrients
														Certified Concentration*		2.25	mg/L
													Certified Low Acceptance Conc*			1.776	mg/L
								* 'Certified Concentration' and 'Range' reported by manufacturer					Certified High Acceptance Conc*			2.75	mg/L
															Range ±	21.0667	%
														Volume of Standard			mL
								** 'Range' = %difference between 'Certified Conc' and 'Acceptance Conc'						Diluted to			mL
														Dilution Factor		#DIV/0!
													Calculated Concentration			#DIV/0!	mg/L
													Calculated Low Acceptance Range			#DIV/0!	mg/L
													Calculated High Acceptance Range			#DIV/0!	mg/L
													SPIKE	Volume of QC Standard			mL
														Volume of Sample			mL
													Total Volume of Sample Spike			0	mL
													Sample for Spike			0	mg/L
													Calculated Sample Spike Known Value			#DIV/0!	mg/L
													Blank Spike Known Value			#DIV/0!	mg/L

[truncated: 21 more sheets: AUG06, NOV06, FEB07, MAY07, AUG07, NOV07, FEB08, MAY08, AUG08, NOV08, FEB09, MAY09, AUG09, NOV09, FEB10, MAY10, AUG10, NOV10, FEB11, MAY11 …]
