# Supplementary material for: Maxent estimation of aquatic Escherichia coli stream impairment
Source: PeerJ. 2018 Sep 13;6:e5610. doi: 10.7717/peerj.5610 (PMC6139247; doi:10.7717/peerj.5610)
Supplement: Data S2 — Raw data for independent and dependent variables. [file peerj-06-5610-s007.zip › Raw_Data/Phosphates.xlsx]

## Sheet: May 04
PHOSPHATE-P		SITES	A	B	C	A-BLANK	B-BLANK	C-BLANK	MEAN	STDEV
Technician (initial): E. Smith			(mg/L)	(mg/L)	(mg/L)	(mg/L)	(mg/L)	(mg/L)	(mg/L)	(mg/L)
Date: 5/5/2006		1	0.08	0.11	0.1	0	0	0	0.0966667	0.0152753
Site: Sinking Creek		2	0.17	0.2	0.16	0	0	0	0.176667	0.0208167
		3	0.09	0.11	0.13	0	0	0	0.11	0.02
		4	0.16	0.2	0.18	0	0	0	0.18	0.02
		5	0.25	0.18	0.15	0	0	0	0.193333	0.051316
		6	0.04	0.18	0.18	0	0	0	0.133333	0.080829
		7	0.07	0.07	0.12	0	0	0	0.0866667	0.0288675
		8	0.23	0.18	0.22	0	0	0	0.21	0.0264575
		9	0.13	0.11	0.16	0	0	0	0.133333	0.0251661
		10	0.14	0.22	0.21	0	0	0	0.19	0.043589
		11	0.15	0.15	0.16	0	0	0	0.153333	0.0057735
		12	0.11	0.12	0.15	0	0	0	0.126667	0.0208167
		13	0.15	0.16	0.15	0	0	0	0.153333	0.0057735
		14	0.11	0.27	0.19	0	0	0	0.19	0.08
		Dup = 10	0.1	0.12	0.42	0	0	0	0.213333	0.179258
		Trip Blank	0.1			0			0.1	#DIV/0!
		Field Blank	0.09			0	0	0	0.09	#DIV/0!
		Duplicate Recovery:	896.289		DUP	%DEV	11.5702
		Final Review:	B.Evanshen

## Sheet: Aug 04
PHOSPHATE-P		SITES	A	B	C	A-BLANK	B-BLANK	C-BLANK	MEAN	STDEV
Technician (initial): Steed			(mg/L)	(mg/L)	(mg/L)	(mg/L)	(mg/L)	(mg/L)	(mg/L)	(mg/L)
Date: 8/5/04		1	2	1.96	1.7	0	0	0	1.88667	0.162891
Site: Sinking Creek		2	0.83	0.8	0.92	0	0	0	0.85	0.06245
Date: 8/4/04		3	0.73	0.68	0.73	0	0	0	0.713333	0.0288675
		4	0.6	0.63	0.63	0	0	0	0.62	0.0173205
		5	0.44	0.51	0.43	0	0	0	0.46	0.043589
		6	0.45	0.51	0.56	0	0	0	0.506667	0.0550757
		7	0.41	0.48	0.41	0	0	0	0.433333	0.0404145
		8	0.39	0.43	0.37	0	0	0	0.396667	0.0305505
		9	0.52	0.39	0.6	0	0	0	0.503333	0.105987
		10	0.28	0.3	0.49	0	0	0	0.356667	0.115902
		11	0.48	0.49	0.52	0	0	0	0.496667	0.0208167
		12	0.5	0.33	0.49	0	0	0	0.44	0.0953939
		13	0.35	0.29	0.031	0	0	0	0.223667	0.16953
		14	0.33	0.31	0.29	0	0	0	0.31	0.02
		DUP 9	0.45	0.23	0.39	0	0	0	0.356667	0.113725
		Trip Blank	0.25			0			0.25	#DIV/0!
		Field Blank	0.3			0	0	0	0.3	#DIV/0!
		Duplicate Recovery:	107.3	%	DUP	%DEV	34.1085
		Final Review:	B.Evanshen

## Sheet: Nov 04
PHOSPHATE-P		SITES	A	B	C	A-BLANK	B-BLANK	C-BLANK	MEAN	STDEV
Technician (initial):			(mg/L)	(mg/L)	(mg/L)	(mg/L)	(mg/L)	(mg/L)	(mg/L)	(mg/L)
Date: 11-04-2004		1	0.77	0.66	1.03	0	0	0	0.82	0.19
Site: Sinking Creek		2	0.65	0.57	1.07	0	0	0	0.763333	0.268576
Sample Date: 11/1/04		3	0.17	0.12	0.13	0	0	0	0.14	0.0264575
		4	0.2	0.15	0.11	0	0	0	0.153333	0.0450925
		5	0.24	0.17	0.12	0	0	0	0.176667	0.0602771
		6	0.16	0.24	0.17	0	0	0	0.19	0.043589
		7	0.24		0.16	0	0	0	0.2	0.0565685
		8	0.29	0.7	0.35	0	0	0	0.446667	0.221435
		9	0.53	0.46	0.24	0	0	0	0.41	0.151327
		10	0.27	0.21	0.13	0	0	0	0.203333	0.0702377
		11	0.16	0.22	0.1	0	0	0	0.16	0.06
		12	0.21	0.17	0.25	0	0	0	0.21	0.04
		13	0.25	0.26	0.2	0	0	0	0.236667	0.0321455
		14	0.2	0.19	0.14	0	0	0	0.176667	0.0321455
		Dup = 10	0.22	0.18	0.15	0	0	0	0.183333	0.0351188
		Trip Blank	0.29			0			0.29	#DIV/0!
		Field Blank	0.14			0	0	0	0.14	#DIV/0!
		Duplicate Recovery:	50	%	DUP	%DEV	10.3448
		Final Review:	B.Evanshen

## Sheet: Feb 05
PHOSPHATE-P		SITES	A	B	C	A-BLANK	B-BLANK	C-BLANK	MEAN	STDEV
Technician (initial): EM			(mg/L)	(mg/L)	(mg/L)	(mg/L)	(mg/L)	(mg/L)	(mg/L)	(mg/L)
Date: 2/17/05		1	0.3	0.24	0.33	0	0	0	0.29	0.0458258
Site: Sinking Creek		2	0.24	0.36	0.29	0	0	0	0.296667	0.0602771
		3	0.38	0.24	0.41	0	0	0	0.343333	0.0907377
		4	0.22	0.25	0.22	0	0	0	0.23	0.0173205
DUPLICATE: 5		5	0.28	0.23	0.26	0	0	0	0.256667	0.0251661
		6				0	0	0	#DIV/0!	#DIV/0!
		7	0.32	0.2	0.22	0	0	0	0.246667	0.064291
		8	0.31	0.24	0.14	0	0	0	0.23	0.08544
		9	0.26	0.36	0.32	0	0	0	0.313333	0.0503322
		10	0.36	0.83	0.54	0	0	0	0.576667	0.237136
		11	0.35	0.89	0.22	0	0	0	0.486667	0.355293
		12	0.27	0.29	0.23	0	0	0	0.263333	0.0305505
		13	0.25	0.26	0.21	0	0	0	0.24	0.0264575
		14	0.22	0.23	0.2	0	0	0	0.216667	0.0152753
		DUP 5	0.25	0.22	0.25	0	0	0	0.24	0.0173205
		Trip Blank	0.21			0			0.21	#DIV/0!
		Field Blank	0.1			0	0	0	0.1	#DIV/0!
		Recovery:	68.8247	%	DUP	%DEV	6.71141
		Final Review:	B.Evanshen

## Sheet: May 05
PHOSPHATE-P		SITES	A	B	C	A-BLANK	B-BLANK	C-BLANK	MEAN	STDEV
Technician (initial): ES			(mg/L)	(mg/L)	(mg/L)	(mg/L)	(mg/L)	(mg/L)	(mg/L)	(mg/L)
Date: 5/18/05		1	0.28	0.15	0.15	0	0	0	0.193333	0.0750555
Site: Sinking Creek		2	0.11	0.24	0.34	0	0	0	0.23	0.115326
		3	0.41	0.28	0.16	0	0	0	0.283333	0.125033
		4	0.51	0.21	0.18	0	0	0	0.3	0.182483
DUP: 12		5	0.55	0.31	0.26	0	0	0	0.373333	0.155027
		6	0.58	0.22	0.13	0	0	0	0.31	0.238118
		7	0.09	0.24	0.37	0	0	0	0.233333	0.140119
		8	0.06	0.11	0.13	0	0	0	0.1	0.0360555
		9	0.14	0.18	0.32	0	0	0	0.213333	0.0945163
		10	0.22	0.22	0.13	0	0	0	0.19	0.0519615
		11	0.2	0.15	0.13	0	0	0	0.16	0.0360555
		12	0.28	0.2	0.19	0	0	0	0.223333	0.0493288
		13	0.25	0.3	0.23	0	0	0	0.26	0.0360555
		14	0.27	0.19	0.19	0	0	0	0.216667	0.046188
		Dup 12	0.27	0.22	0.16	0	0	0	0.216667	0.0550757
		Trip Blank		0.11		0			0.11	#DIV/0!
		Field Blank		0.14		0	0	0	0.14	#DIV/0!
		Recovery:	111.65	%	DUP	%DEV	3.0303
		Final Review:	B.Evanshen

## Sheet: Aug 05
PHOSPHATE-P		SITES	A	B	C	A-BLANK	B-BLANK	C-BLANK	MEAN	STDEV
Technician (initial): E.Smith			(mg/L)	(mg/L)	(mg/L)	(mg/L)	(mg/L)	(mg/L)	(mg/L)	(mg/L)
Date: 8.10.05		1	0.21	0.25	0.39	0	0	0	0.283333	0.0945163
Site: Sinking Creek		2	0.67	1.81	1.07	0	0	0	1.18333	0.578389
		3	0.51	0.36	0.3	0	0	0	0.39	0.108167
		4	0.24	0.6	0.22	0	0	0	0.353333	0.213854
		5	0.08	0.18	0.24	0	0	0	0.166667	0.080829
		6	0.25	0.18	0.2	0	0	0	0.21	0.0360555
		7	0.16	0.24	0.3	0	0	0	0.233333	0.0702377
		8	0.21	0.22	0.12	0	0	0	0.183333	0.0550757
		9	0.24	0.37	0.55	0	0	0	0.386667	0.155671
		10	0.12	0.18	0.21	0	0	0	0.17	0.0458258
		11	0.3	0.35	0.51	0	0	0	0.386667	0.109697
		12	0.06	0.14	0.29	0	0	0	0.163333	0.116762
		13	0.15	0.15	0.15	0	0	0	0.15	0
		14	0.22	0.27	0.16	0	0	0	0.216667	0.0550757
		DUP 7	0.13	0.18	0.42	0	0	0	0.243333	0.155027
		Trip Blank			0.04	0			0.04	#DIV/0!
		Field Blank			0.03	0	0	0	0.03	#DIV/0!
		Recovery	220.718	%	DUP	%DEV	4.1958
		Final Review:	B.Evanshen

## Sheet: Nov 05
PHOSPHATE-P		SITES	A	B	C	A-BLANK	B-BLANK	C-BLANK	MEAN	STDEV
Technician (initial): E. Smith			(mg/L)	(mg/L)	(mg/L)	(mg/L)	(mg/L)	(mg/L)	(mg/L)	(mg/L)
Date:	2005-11-09	1	DRY	DRY	DRY	0	0	0	#DIV/0!	#DIV/0!
Site: Sinking Creek		2	0.22	0.18	0.16	0	0	0	0.186667	0.0305505
		3	0.09	0.05	0.15	0	0	0	0.0966667	0.0503322
		4	0.14	0.11	0.12	0	0	0	0.123333	0.0152753
		5	0.07	0.06	0.09	0	0	0	0.0733333	0.0152753
		6	0.2	0.15	0.06	0	0	0	0.136667	0.070946
		7	0.12	0.09	0.11	0	0	0	0.106667	0.0152753
		8	0.18	0.19	0.15	0	0	0	0.173333	0.0208167
		9	0.11	0.09	0.09	0	0	0	0.0966667	0.011547
		10	0.13	0.18	0.13	0	0	0	0.146667	0.0288675
		11	0.22	0.17	0.1	0	0	0	0.163333	0.0602771
		12	DRY	DRY	DRY	0	0	0	#DIV/0!	#DIV/0!
		13	0.25	0.21	0.22	0	0	0	0.226667	0.0208167
		14	0.22	0.11	0.16	0	0	0	0.163333	0.0550757
		DUP 9	0.22	0.34	0.16	0	0	0	0.24	0.0916515
		Trip Blank	0.18			0			0.18	#DIV/0!
		Field Blank	0.18			0	0	0	0.18	#DIV/0!
		Duplicate Recovery:	793.725	%	DUP	%DEV	85.1485
		Final Review:	B.Evanshen

## Sheet: FEB06
PHOSPHATE-P		SITES	A	B	C	A-BLANK	B-BLANK	C-BLANK	MEAN	STDEV			Quality Control Data Sheet
Sinking Creek			(mg/L)	(mg/L)	(mg/L)	(mg/L)	(mg/L)	(mg/L)	(mg/L)	(mg/L)			Sample Date:	2006-02-14		Location:	Sinking Creek
Sample Date:	2006-02-14	1	0.08	0.11	0.1				0.0966667	0.0152753			Analyst:	E.Smith		Parameter:	PHOSPHATE-P
Analytical Date:	2006-02-14	2	0.17	0.2	0.16				0.176667	0.0208167			Analytical Date:	2006-02-14		MDL:	3
Analyst:	E.Smith	3	0.09	0.11	0.13				0.11	0.02
Method:	HACH	4	0.16	0.2	0.18				0.18	0.02
Time:	1pm	5	0.25	0.18	0.15				0.193333	0.051316			Sample ID	Rep.Dup.	Expected	Analytical	Accuracy	Precision	Acceptable
		6	0.04	0.18	0.18				0.133333	0.080829				QC. Spike	Value	Result	% Recovery	% Dev	Unacceptable
DUP:	7	7	0.07	0.07	0.12				0.0866667	0.0288675			Sample for Rep					** <%	20
REP:		8	0.23	0.18	0.22				0.21	0.0264575			Sample Replicate	REP		#DIV/0!		#DIV/0!
SPIKE:		9	0.13	0.11	0.16				0.133333	0.0251661			Sample for DUP			0.0866667		** <%	20
		10	0.14	0.22	0.21				0.19	0.043589			Sample Duplicate	DUP		0.213333		84.4444	U
		11	0.15	0.15	0.16				0.153333	0.0057735			Sample for Spike
		12	0.11	0.12	0.15				0.126667	0.0208167			Sample Spike	SS	#DIV/0!	#DIV/0!	#DIV/0!
		13	0.15	0.16	0.15				0.153333	0.0057735			Lab Blank	LB		0
		14	0.11	0.27	0.19				0.19	0.08			Blank Spike	BS	#DIV/0!	0	#DIV/0!
		DUP	0.1	0.12	0.42				0.213333	0.179258			Trip Blank	TB		0.1			A
		REP							#DIV/0!	#DIV/0!			Field Blank	FB		0.09			A
		SAMPLE SPIKE							#DIV/0!	#DIV/0!			QC Lot: 123	QC	1.1	3.14	285.455	U	U
		LAB BLANK											Acceptance Range:	Low/High	0.955	1.23		U
		BLANK SPIKE
		TRIP BLANK	0.1										Accept			Re-analyze		Reject
		FIELD BLANK	0.09
		QC	3.14
													Reviewed By:	B.Evanshen
		DATA ENTERED BY:	B.Linville			DATE ENTERED:		2006-02-16					QC Calculator
		REVIEWED BY:	A.Fitzgerald			DATE REVIEWED:		2006-04-25					QC	QC Standard#:		P120-739A
														Company/Catalog#		ERA Simple Nutrients
														Certified Concentration*		1.1	mg/L
													Certified Low Acceptance Conc*			0.955	mg/L
								* 'Certified Concentration' and 'Range' reported by manufacturer					Certified High Acceptance Conc*			1.23	mg/L
															Range ±	13.1818	%
														Volume of Standard		10	mL
								** 'Range' = %difference between 'Certified Conc' and 'Acceptance Conc'						Diluted to		10	mL
														Dilution Factor		1
													Calculated Concentration			1.1	mg/L
													Calculated Low Acceptance Range			0.955	mg/L
													Calculated High Acceptance Range			1.23	mg/L
													SPIKE	Volume of QC Standard			mL
														Volume of Sample			mL
													Total Volume of Sample Spike			0	mL
													Sample for Spike			0	mg/L
													Calculated Sample Spike Known Value			#DIV/0!	mg/L
													Blank Spike Known Value			#DIV/0!	mg/L

## Sheet: MAY06
PHOSPHATE-P		SITES	A	B	C	A-BLANK	B-BLANK	C-BLANK	MEAN	STDEV			Quality Control Data Sheet
Sinking Creek			(mg/L)	(mg/L)	(mg/L)	(mg/L)	(mg/L)	(mg/L)	(mg/L)	(mg/L)			Sample Date:	2006-05-17		Location:	Sinking Creek
Sample Date:	2006-05-17	1	0.02	0.07	0.05				0.0466667	0.0251661			Analyst:	K.Moore		Parameter:	PHOSPHATE-P
Analytical Date:	2006-05-17	2	0.09	0.13	0.11				0.11	0.02			Analytical Date:	2006-05-17		MDL:	3
Analyst:	K.Moore	3	0.1	0.15	0.19				0.146667	0.0450925
Method:	HACH	4	0.03	0.05	0.03				0.0366667	0.011547
Time:	1pm	5	0.15	0.13	0.17				0.15	0.02			Sample ID	Rep.Dup.	Expected	Analytical	Accuracy	Precision	Acceptable
		6	0.08	0.06	0.09				0.0766667	0.0152753				QC. Spike	Value	Result	% Recovery	% Dev	Unacceptable
DUP:	3	7	0.06	0.11	0.13				0.1	0.0360555			Sample for Rep					** <%	20
REP:		8	0.1	0.12	0.1				0.106667	0.011547			Sample Replicate	REP		#DIV/0!		#DIV/0!
SPIKE:		9	0.06	0.1	0.1				0.0866667	0.023094			Sample for DUP			0.146667		** <%	20
		10	0.04	0.16	0.06				0.0866667	0.064291			Sample Duplicate	DUP		0.123333		17.284	A
		11	0.02	0.04					0.03	0.0141421			Sample for Spike
		12	0.04	0.08	0.06				0.06	0.02			Sample Spike	SS	#DIV/0!	#DIV/0!	#DIV/0!
		13	0.07	0.12	0.12				0.103333	0.0288675			Lab Blank	LB		0
		14	0.08	0.12	0.06				0.0866667	0.0305505			Blank Spike	BS	#DIV/0!	0	#DIV/0!
		DUP	0.16	0.11	0.1				0.123333	0.0321455			Trip Blank	TB		0.02			A
		REP							#DIV/0!	#DIV/0!			Field Blank	FB		0.03			A
		SAMPLE SPIKE							#DIV/0!	#DIV/0!			QC Lot: 123	QC	#DIV/0!	0	#DIV/0!	#DIV/0!
		LAB BLANK											Acceptance Range:	Low/High	#DIV/0!	#DIV/0!		#DIV/0!
		BLANK SPIKE
		TRIP BLANK	0.02										Accept	x		Re-analyze		Reject
		FIELD BLANK	0.03
		QC
													Reviewed By:	B.Evanshen
		DATA ENTERED BY:	G.Hill			DATE ENTERED:		2006-05-31					QC Calculator
		REVIEWED BY:	B.Evanshen			DATE REVIEWED:		2006-06-23					QC	QC Standard#:		031706
														Company/Catalog#		NSI Nutrients
														Certified Concentration*		2.24	mg/L
													Certified Low Acceptance Conc*			1.83	mg/L
								* 'Certified Concentration' and 'Range' reported by manufacturer					Certified High Acceptance Conc*			2.64	mg/L
															Range ±	18.3036	%
														Volume of Standard			mL
								** 'Range' = %difference between 'Certified Conc' and 'Acceptance Conc'						Diluted to			mL
														Dilution Factor		#DIV/0!
													Calculated Concentration			#DIV/0!	mg/L
													Calculated Low Acceptance Range			#DIV/0!	mg/L
													Calculated High Acceptance Range			#DIV/0!	mg/L
													SPIKE	Volume of QC Standard			mL
														Volume of Sample			mL
													Total Volume of Sample Spike			0	mL
													Sample for Spike			0	mg/L
													Calculated Sample Spike Known Value			#DIV/0!	mg/L
													Blank Spike Known Value			#DIV/0!	mg/L

## Sheet: AUG06
PHOSPHATE-P		SITES	A	B	C	A-BLANK	B-BLANK	C-BLANK	MEAN	STDEV			Quality Control Data Sheet
Sinking Creek			(mg/L)	(mg/L)	(mg/L)	(mg/L)	(mg/L)	(mg/L)	(mg/L)	(mg/L)			Sample Date:	2006-08-16		Location:	Sinking Creek
Sample Date:	2006-08-16	1	0.15	0.11	0.09				0.116667	0.0305505			Analyst:	K. Moore		Parameter:	PHOSPHATE-P
Analytical Date:	2006-08-16	2	0.17	0.09	0.12				0.126667	0.0404145			Analytical Date:	2006-08-16		MDL:	3
Analyst:	K. Moore	3	0.13	0.11	0.08				0.106667	0.0251661
Method:	HACH	4	0.07	0.11	0.1				0.0933333	0.0208167
Time:		5	0.21	0.18	0.14				0.176667	0.0351188			Sample ID	Rep.Dup.	Expected	Analytical	Accuracy	Precision	Acceptable
		6	0.07	0.08	0.04				0.0633333	0.0208167				QC. Spike	Value	Result	% Recovery	% Dev	Unacceptable
DUP:	11	7	0.08	0.09	0.07				0.08	0.01			Sample for Rep			0.08		** <%	20
REP:	7A	8	0.12	0.08	0.15				0.116667	0.0351188			Sample Replicate	REP		0.13		47.619	U
SPIKE:	9A	9	0.05	0.05	0.02				0.04	0.0173205			Sample for DUP			0.15		** <%	20
		10	0.18	0.12	0.14				0.146667	0.0305505			Sample Duplicate	DUP		0.0733333		68.6567	U
		11	0.14	0.19	0.12				0.15	0.0360555			Sample for Spike			0.05
		12	0.07	0.13	0.13				0.11	0.034641			Sample Spike	SS	0.488	1.52	311.475		U
		13	0.09	0.07	0.14				0.1	0.0360555			Lab Blank	LB		0
		14	0.04	0.04	0.06				0.0466667	0.011547			Blank Spike	BS	0.448	0	0
		DUP	0.06	0.05	0.11				0.0733333	0.0321455			Trip Blank	TB		0.01			A
		REP	0.13						0.13	#DIV/0!			Field Blank	FB		0.03			A
		SAMPLE SPIKE	1.52						1.52	#DIV/0!			QC Lot: 123	QC	2.24	3.3	147.321	U	U
		LAB BLANK											Acceptance Range:	Low/High	1.83	2.64		U
		BLANK SPIKE
		TRIP BLANK	0.01										Accept			Re-analyze		Reject
		FIELD BLANK	0.03
		QC	3.3
													Reviewed By:	B.Evanshen
		DATA ENTERED BY:	J.Jarnigan			DATE ENTERED:		2006-09-19					QC Calculator
		REVIEWED BY:	B.Evanshen			DATE REVIEWED:		2007-02-22					QC	QC Standard#:		031706
														Company/Catalog#		NSI Nutrients
														Certified Concentration*		2.24	mg/L
													Certified Low Acceptance Conc*			1.83	mg/L
								* 'Certified Concentration' and 'Range' reported by manufacturer					Certified High Acceptance Conc*			2.64	mg/L
															Range ±	18.3036	%
														Volume of Standard		10	mL
								** 'Range' = %difference between 'Certified Conc' and 'Acceptance Conc'						Diluted to		10	mL
														Dilution Factor		1
													Calculated Concentration			2.24	mg/L
													Calculated Low Acceptance Range			1.83	mg/L
													Calculated High Acceptance Range			2.64	mg/L
													SPIKE	Volume of QC Standard		2	mL
														Volume of Sample		8	mL
													Total Volume of Sample Spike			10	mL
													Sample for Spike			0.05	mg/L
													Calculated Sample Spike Known Value			0.488	mg/L
													Blank Spike Known Value			0.448	mg/L

[truncated: 20 more sheets: NOV06, FEB07, MAY07, AUG07, NOV07, FEB08, MAY08, AUG08, NOV08, FEB09, MAY09, AUG09, NOV09, FEB10, MAY10, AUG10, NOV10, FEB11, MAY11, AUG11]
